# Supplementary material for: Expression of multiple horizontally acquired genes is a hallmark of both vertebrate and invertebrate genomes
Source: Genome Biol. 2015 Mar 13;16(1):50. doi: 10.1186/s13059-015-0607-3 (PMC4358723; doi:10.1186/s13059-015-0607-3)
Supplement: Additional file 2: — HGT levels and analyses for all species. [file 13059_2015_607_MOESM2_ESM.xls]

## Sheet: ST1
Species	Drosophila spp. mean	Drosophila ananassae	Drosophila erecta	Drosophila grimshawi	Drosophila melanogaster	Drosophila mojavensis	Drosophila persimilis	Drosophila pseudoobscura	Drosophila sechellia	Drosophila simulans	Drosophila virilis	Drosophila willistoni	Drosophila yakuba	Caenorhabditis spp. mean	Caenorhabditis brenneri	Caenorhabditis briggisae	Caenorhabditis elegans	Caenorhabditis japonica	Primate mean	Homo sapiens	Pan troglodytes	Gorilla gorilla	Pongo abelii	Nomascus leucogenys	Macaca mulatta	Callithrix jaccus	Tarsius syrichta	Otolemur garnettii	Microcebus murinus	Chordata mean	Anolis carolinensis	Ciona intestinalis	Danio rerio	Loxodonta africana	Latimeria chalumnae	Macropus eugenii	Mus musculus	Ornithorhynchus anatinus	Petromyzon marinus	Rattus norvegicus	Taeniopygia guttata	Tetraodon nigroviridis	Takifugu rubripes	Xenopus tropicalis
Common Name		Fruit fly													Roundworm					Human	Common chimpanzee	Western lowland gorilla	Sumatran orangutan	Northern white-cheeked gibbon	Rhesus macaque	Common marmoset	Philippine Tarsier	Northern greater galago	Grey mouse lemur		Carolina anole	Vase tunicate	Zebrafish	African elephant	West Indian Ocean coelacanth	Tammar wallaby	House mouse	Platypus	Sea lamprey	Brown rat	Zebra finch	Green spotted pufferfish	Japanese pufferfish	Western clawed frog
genome version		1.3	1.3	1.3	5.45	1.3	1.3	2.27	1.3	1.4	1.2	1.3	1.3		WS232	WS232	WS232	WS232		37.69	2.1.4.69	3.1.69	2.69	1.0.69	1.69	3.2.1.69	1.69	3.69	1.69		2.0.69	KH.69	Zv9.69	3.69	1.69	1.0.69	38.69	5.69	7.0.69	3.4.69	3.4.4.69	8.69	4.69	4.2.69
no. transcripts	16439.8	15070	15048	14986	26108	14595	16878	16621	16471	15415	14491	15513	16082	28680.8	30670	21961	25987	36105	36165.7	43792	27473	101075	36384	24378	23186	46137	19894	21414	17924	29891.7	19108	17315	49137	26202	23739	16837	83069	24130	11475	34720	18609	23264	48002	22877
no. genes	15369.5	15069	15044	14982	13927	14594	16874	15984	16467	15413	14491	15512	16077	25780.2	30667	21936	20556	29962	19141.1	20769	18759	20962	20424	18161	21905	20978	13628	19506	16319	19189.4	18596	16658	26247	20033	19569	15290	23149	21698	10415	22941	17488	19602	18523	18442
class C HGT
no. genes	40.0833	48	43	43	41	39	29	43	37	29	41	53	35	172.5	181	129	139	241	109.3	145	107	105	103	85	222	99	55	107	65	140	236	79	203	84	193	62	235	118	79	160	87	91	92	241
no. archaea	0.833333	1	1	1	1	1	1	1	1	0	0	1	1	0	0	0	0	0	2.3	3	3	4	1	3	2	3	1	3	0	2.42857	2	0	4	4	2	1	2	0	8	4	2	1	1	3
no. bacteria	9.91667	10	10	8	8	8	4	8	11	12	18	14	8	79.5	51	66	72	129	28.3	31	27	27	31	20	52	26	14	35	20	27.6429	17	21	35	24	25	19	34	37	18	33	25	33	29	37
no. protists	23	29	27	24	27	22	19	28	20	15	20	24	21	50.5	75	38	34	55	52.1	79	51	45	43	36	124	45	29	40	29	81.9286	184	47	77	37	124	23	171	62	32	95	49	37	34	175
no. fungi	4.16667	6	4	6	3	4	3	5	4	0	2	9	4	19.5	29	15	19	15	10.4	13	10	10	14	12	16	8	4	8	9	10.1429	11	3	16	9	12	10	10	10	9	11	3	10	13	15
no. plants	2.16667	2	1	4	2	4	2	1	1	2	1	5	1	23	26	10	14	42	16.2	19	16	19	14	14	28	17	7	21	7	17.8571	22	8	71	10	30	9	18	9	12	17	8	10	15	11
class C genes as % of all genes	0.262419	0.318535	0.285828	0.287011	0.294392	0.267233	0.171862	0.269019	0.224692	0.188153	0.282934	0.341671	0.217702	0.66471	0.590211	0.588074	0.676202	0.804352	0.556686	0.698156	0.570393	0.500906	0.504309	0.468036	1.01347	0.471923	0.403581	0.548549	0.398309	0.721998	1.26909	0.474247	0.773422	0.419308	0.986254	0.405494	1.01516	0.543829	0.758521	0.697441	0.497484	0.464238	0.49668	1.3068
no. viral (class V)	8.66667	9	8	8	8	9	9	10	9	7	8	9	10	0.5	2	0	0	0	42.9	51	46	46	46	42	49	48	22	47	32	36.5	34	2	61	42	37	20	56	30	7	48	73	29	38	34
class B HGT
no. genes	25.0833	25	25	31	24	28	20	27	23	18	24	31	25	126.75	128	101	117	161	79.2	110	77	79	74	70	147	73	38	79	45
class B genes as % of class C genes	63.0909	52.0833	58.1395	72.093	58.5366	71.7949	68.9655	62.7907	62.1622	62.069	58.5366	58.4906	71.4286	74.9976	70.7182	78.2946	84.1727	66.805	72.9367	75.8621	71.9626	75.2381	71.8447	82.3529	66.2162	73.7374	69.0909	73.8318	69.2308
no. archaea	0.833333	1	1	1	1	1	1	1	1	0	0	1	1	0	0	0	0	0	2.2	3	3	4	1	3	1	3	1	3	0
no. bacteria	6.41667	5	7	6	6	7	2	7	6	8	9	8	6	70.5	44	51	69	118	23.8	27	24	24	25	18	41	22	12	28	17
no. protists	14.1667	15	13	18	15	15	14	16	13	9	12	15	15	30.75	47	28	23	25	30.4	51	26	26	25	24	70	27	17	23	15
no. fungi	2.16667	2	3	3	1	3	2	2	2	0	2	4	2	16.5	25	15	17	9	9.1	12	10	10	12	12	11	6	3	8	7
no. plants	1.5	2	1	3	1	2	1	1	1	1	1	3	1	9	12	7	8	9	13.7	17	14	15	11	13	24	15	5	17	6
class B genes as % of all genes	0.164004	0.165904	0.166179	0.206915	0.172327	0.19186	0.118526	0.168919	0.139673	0.116785	0.16562	0.199845	0.155502	0.496085	0.417387	0.46043	0.569177	0.537347	0.403456	0.529636	0.41047	0.376872	0.362319	0.385441	0.67108	0.347984	0.278838	0.405004	0.275752
class A HGT
no. genes	4	4	5	5	3	4	2	3	3	3	6	7	3	68	48	52	72	100	32.1	39	27	29	29	24	86	24	13	32	18
class A genes as % of class B genes	15.7764	16	20	16.129	12.5	14.2857	10	11.1111	13.0435	16.6667	25	22.5806	12	53.1589	37.5	51.4851	61.5385	62.1118	38.68	35.4545	35.0649	36.7089	39.1892	34.2857	58.5034	32.8767	34.2105	40.5063	40
no. archaea	0	0	0	0	0	0	0	0	0	0	0	0	0	0	0	0	0	0	1.6	2	2	3	1	2	1	2	1	2	0
no. bacteria	1.5	1	2	2	1	1	0	1	1	2	4	2	1	48	23	34	52	83	10.1	10	9	9	10	7	22	9	3	13	9
no. protists	2.08333	3	2	2	2	2	2	2	2	1	1	4	2	15.75	20	14	16	13	8.5	14	4	4	6	3	41	3	3	3	4
no. fungi	0.25	0	1	1	0	0	0	0	0	0	1	0	0	4	5	4	4	3	4.7	6	5	5	6	6	6	4	1	4	4
no. plants	0.166667	0	0	0	0	1	0	0	0	0	0	1	0	0.25	0	0	0	1	7.2	7	7	8	6	6	16	6	5	10	1
class A genes as % of all genes	0.0262999	0.0265446	0.0332358	0.0333734	0.0215409	0.0274085	0.0118526	0.0187688	0.0182183	0.0194641	0.041405	0.0451264	0.0186602	0.269398	0.15652	0.237053	0.350263	0.333756	0.161793	0.18778	0.143931	0.138346	0.14199	0.132151	0.392604	0.114406	0.0953918	0.164052	0.110301
Genome linkage
class C HGT genes not linked to native genes	1.41667	2	1	0	0	1	0	2	2	1	1	7	0	17.5	7	0	0	63	13.5	1	4	0	0	1	47	2	58	0	22
% of class C genes	2.6486	3.50877	1.96078	0	0	2.08333	0	3.77358	4.34783	2.77778	2.04082	11.2903	0	6.36866	3.82514	0	0	21.6495	11.3792	0.188679	2.58065	0	0	0.666667	12.6344	0.682594	74.359	0	22.6804
class B HGT genes not linked to native genes	0.5	0	1	0	0	1	0	0	0	1	0	3	0	14.75	3	0	0	56	6	0	0	0	0	0	23	0	28	0	9
% of class B genes	1.90037	0	4	0	0	3.57143	0	0	0	5.55556	0	9.67742	0	9.28159	2.34375	0	0	34.7826	18.2217	0					15.6463	0	73.6842	0	20
class A HGT genes not linked to native genes	0.333333	0	1	0	0	1	0	0	0	0	0	2	0	10.5	2	0	0	40	2.9	0	0	0	0	0	17	0	10	0	2
% of class A genes	6.13095	0	20	0	0	25	0	0	0	0	0	28.5714	0	11.0417	4.16667	0	0	40	10.7802	0	0	0	0	0	19.7674	0	76.9231	0	11.1111
GO enrichments
class C HGT
no. GO terms enriched	22	20	30	20	50	19	24	20	21	11	7	20	22	38.5	36	39	40	39	271.4	439	262	242	290	260	247	181	217	285	291
no. GO terms non-enriched	3616.42	3258	3301	3234	7350	3287	3184	3582	3255	3159	3241	3245	3301	2982	2606	2666	4240	2416	13252.8	15345	13666	13318	13996	10623	13464	12582	12445	13681	13408
no. GO terms enriched annotated for enzymes	8.25	8	12	10	15	10	9	8	9	0	0	10	8	28	26	27	29	30	59.5	78	53	50	67	46	77	54	39	76	55
% of enriched terms annotated for enzymes	34.946	40	40	50	30	52.6316	37.5	40	42.8571	0	0	50	36.3636	72.719	72.2222	69.2308	72.5	76.9231	22.4001	17.7677	20.229	20.6612	23.1034	17.6923	31.1741	29.8343	17.9724	26.6667	18.9003
no. GO terms non-enriched annotated for enzymes	1437.5	1381	1390	1382	2090	1376	1355	1433	1361	1340	1380	1375	1387	1198	1229	1232	1231	1100	2599	3266	2553	2552	2741	2385	2622	2396	2362	2581	2532
% of non-enriched terms annotated for enzymes	40.9409	42.388	42.1085	42.7335	28.4354	41.8619	42.5565	40.0056	41.8126	42.4185	42.5795	42.3729	42.0176	41.9837	47.1604	46.2116	29.033	45.5298	19.6409	21.2838	18.6814	19.162	19.5842	22.4513	19.4742	19.0431	18.9795	18.8656	18.8842
Chi-squared significance level (bold <= 0.05)		0.869708	0.858749	0.619106	0.835639	0.468111	0.704146	0.999685	0.94099	0.0307649		0.600278	0.682454		0.0285495	0.034456	3.36022e-07	0.00366665		0.11029	0.562204	0.594207	0.175655	0.105341	3.08905e-05	0.000878184	0.73344	0.00242865	0.994959
class B HGT
no. GO terms enriched	35.5	32	32	47	46	46	34	33	33	20	12	46	45	97.5	107	100	87	96	515.6	514	488	774	583	497	451	523	555	519	252
no. GO terms non-enriched	3242.67	3216	3279	3176	3250	3250	3161	3556	3232	3108	3210	3207	3267	2897.75	2510	2576	4159	2346	24885.5	12145	12959	14846	13030	13081	10298	13335	13244	133626	12291
no. GO terms enriched annotated for enzymes	22.5	19	18	34	33	33	18	20	20	11	0	32	32	73	81	76	66	69	115.9	122	88	193	118	97	93	147	125	122	54
% of enriched terms annotated for enzymes	58.4394	59.375	56.25	72.3404	71.7391	71.7391	52.9412	60.6061	60.6061	55	0	69.5652	71.1111	74.8595	75.7009	76	75.8621	71.875	22.2647	23.7354	18.0328	24.9354	20.2401	19.5171	20.6208	28.1071	22.5225	23.5067	21.4286
no. GO terms non-enriched annotated for enzymes	1349.42	1344	1367	1334	1345	1345	1334	1409	1341	1311	1366	1343	1354	1140.5	1165	1163	1182	1052	2492.6	2285	2471	3080	2528	2434	2291	2466	2441	2638	2292
% of non-enriched terms annotated for enzymes	41.6355	41.791	41.6895	42.0025	41.3846	41.3846	42.2018	39.6232	41.4913	42.1815	42.5545	41.8771	41.4448	41.2061	46.4143	45.1475	28.4203	44.8423	17.643	18.8143	19.0678	20.7463	19.4014	18.6071	22.247	18.4927	18.431	1.97417	18.6478
Chi-squared significance level (bold <= 0.05)		0.123881	0.202074	0.00133105	0.00137312	0.00137312	0.335074	0.0555044	0.0882516	0.377421	0.0238358	0.00370901	0.00199308		8.72128e-06	4.39657e-06	1.0364e-16	7.64329e-05		0.0101067	0.600542	0.0105067	0.645672	0.638151	0.464051	3.1715e-07	0.0247542	4.71268e-267	0.306667
class A HGT
no. GO terms enriched	2.5	3	5	0	1	1	0	3	3	3	5	3	3	28.5	29	29	31	25	188.8	301	166	141	216	202	227	136	145	186	168
no. GO terms non-enriched	2756.25	3275	3326	0	3305	3305	0	3599	3273	3167	3243	3262	3320	2990.25	2613	2673	4248	2427	13246.1	15400	13656	13325	13958	10592	13438	12556	12412	13718	13406
no. GO terms enriched annotated for enzymes	0	0	0	0	0	0	0	0	0	0	0	0	0	20	21	18	20	21	57.8	81	45	45	69	49	78	54	35	70	52
% of enriched terms annotated for enzymes	0	0	0	0	0	0	0	0	0	0	0	0	0	70.7497	72.4138	62.069	64.5161	84	30.8927	26.9103	27.1084	31.9149	31.9444	24.2574	34.3612	39.7059	24.1379	37.6344	30.9524
no. GO terms non-enriched annotated for enzymes	1156.17	1389	1402	0	1386	1386	0	1441	1370	1340	1380	1385	1395	1204.25	1234	1238	1239	1106	2595.7	3248	2557	2552	2738	2381	2618	2392	2360	2583	2528
% of non-enriched terms annotated for enzymes	34.973	42.4122	42.1527	0	41.9365	41.9365	0	40.0389	41.8576	42.3113	42.5532	42.4586	42.0181	42.0694	47.2254	46.315	29.1667	45.5707	19.6296	21.0909	18.7244	19.152	19.616	22.4792	19.4821	19.0507	19.0139	18.8293	18.8572
Chi-squared significance level (bold <= 0.05)															0.0484002	0.212543	0.000268067	0.00442218		3.41325e-08	0.00053418	0.0279183	3.79524e-07	0.000306002	0.594002	3.413e-09	0.012548	4.29502e-05	0.157061
Phylogenetic validation
class C
no. validated	16.25	21	15	16	17	16	12	16	13	11	16	26	16	107.25	100	74	107	148	61.2	81	60	60	54	48	123	57	29	59	41
percentage validated	40.3152	43.75	34.8837	37.2093	41.4634	41.0256	41.3793	37.2093	35.1351	37.931	39.0244	49.0566	45.7143	62.7505	55.2486	57.3643	76.9784	61.4108	56.1903	55.8621	56.0748	57.1429	52.4272	56.4706	55.4054	57.5758	52.7273	55.1402	63.0769
class B
no. validated	11.6667	10	11	12	12	13	10	12	10	10	12	15	13	97.75	91	67	99	134	51.4	66	48	51	47	44	97	50	24	53	34
percentage validated	46.917	40	44	38.7097	50	46.4286	50	44.4444	43.4783	55.5556	50	48.3871	52	76.3189	71.0938	66.3366	84.6154	83.2298	65.3547	60	62.3377	64.557	63.5135	62.8571	65.9864	68.4932	63.1579	67.0886	75.5556
class A
no. validated	3.08333	2	3	3	3	3	2	3	2	3	5	5	3	58.25	44	37	62	90	29.1	35	26	27	26	22	70	24	12	31	18
percentage validated	80.5357	50	60	60	100	75	100	100	66.6667	100	83.3333	71.4286	100	84.7329	91.6667	71.1538	86.1111	90	93.1043	89.7436	96.2963	93.1034	89.6552	91.6667	81.3953	100	92.3077	96.875	100
Taxon matching
class C
number of genes with the same taxon in blast screen and in phylogenetic analysis	3.91667	6	3	5	6	4	2	3	3	3	0	10	2	35.25	36	29	16	60	25.3	39	24	23	19	18	71	19	13	11	16
number of genes with different taxons in blast screen and in phylogenetic analysis	1.25	0	2	1	0	1	1	1	1	2	3	0	3	0.75	0	1	0	2	2.2	7	1	2	0	3	2	3	1	2	1
percentage of genes with the same taxon in blast screen and in phylogenetic analysis	70	100	60	83.3333	100	80	66.6667	75	75	60	0	100	40	98.3602	100	96.6667	100	96.7742	91.3711	84.7826	96	92	100	85.7143	97.2603	86.3636	92.8571	84.6154	94.1176
Genes with introns
class C
no. foreign genes	40.0833	48	43	43	41	39	29	43	37	29	41	53	35	172.5	181	129	139	241	109.3	145	107	105	103	85	222	99	55	107	65
no. foreign genes with introns	21.9167	31	27	22	25	20	14	20	22	17	21	25	19	122	146	111	115	116	93.6	99	100	98	92	83	159	95	55	96	59
% foreign genes with introns	54.6948	64.5833	62.7907	51.1628	60.9756	51.2821	48.2759	46.5116	59.4595	58.6207	51.2195	47.1698	54.2857	74.394	80.663	86.0465	82.7338	48.1328	89.0105	68.2759	93.4579	93.3333	89.3204	97.6471	71.6216	95.9596	100	89.7196	90.7692
no. native genes	15329.4	15021	15001	14939	13886	14555	16845	15941	16430	15384	14450	15459	16042	25607.8	30486	21807	20417	29721	19074.7	20624	18652	20857	20321	18490	21683	20894	13573	19399	16254
no. native genes with introns	8652.42	8646	8473	8644	8602	8201	9118	8638	9077	8592	8254	8671	8913	15732.5	19193	15219	13386	15132	15386.8	11280	15934	17313	16395	15988	17641	18126	11159	16286	13746
% native genes with introns	56.5318	57.5594	56.4829	57.862	61.9473	56.3449	54.1288	54.1873	55.2465	55.8502	57.1211	56.0903	55.5604	62.3057	62.9568	69.7895	65.563	50.9135	80.9126	54.6936	85.4278	83.0081	80.6801	86.4684	81.3587	86.7522	82.2147	83.9528	84.57
Chi-squared significance level (bold <= 0.05)		0.521251	0.582067	0.563595	0.936993	0.673601	0.668352	0.494128	0.730264	0.841766	0.617081	0.385872	0.919415		0.0026801	0.0270883	0.0124136	0.545185		0.02703	0.368821	0.24558	0.328971	0.267639	0.107696	0.325317	0.145699	0.515132	0.586691
class B
no. foreign genes	25.0833	25	25	31	24	28	20	27	23	18	24	31	25	126.75	128	101	117	161	79.2	110	77	79	74	70	147	73	38	79	45
no. foreign genes with introns	10.5833	13	11	12	11	13	7	10	12	8	10	9	11	91	107	91	99	67	66.5	67	73	74	65	68	100	71	38	69	40
% foreign genes with introns	42.5272	52	44	38.7097	45.8333	46.4286	35	37.037	52.1739	44.4444	41.6667	29.0323	44	74.9808	83.5938	90.099	84.6154	41.6149	87.5884	60.9091	94.8052	93.6709	87.8378	97.1429	68.0272	97.2603	100	87.3418	88.8889
no. native genes	15344.4	15044	15019	14951	13903	14566	16854	15957	16444	15395	14467	15481	16052	25653.5	30539	21835	20439	29801	19104.8	20659	18682	20883	20350	18505	21758	20920	13590	19427	16274
no. native genes with introns	8663.75	8664	8489	8654	8616	8208	9125	8648	9087	8601	8265	8687	8921	15763.5	19232	15239	13402	15181	15414.2	11311	15961	17337	16422	16003	17703	18150	11176	16314	13765
% native genes with introns	56.5503	57.5911	56.5217	57.8824	61.9722	56.3504	54.1415	54.1957	55.2603	55.8688	57.13	56.1139	55.5756	62.3197	62.9752	69.7916	65.5707	50.9412	80.9301	54.751	85.4352	83.0197	80.6978	86.4793	81.3632	86.7591	82.2369	83.9759	84.5828
Chi-squared significance level (bold <= 0.05)		0.712596	0.404972	0.160584	0.315215	0.484305		0.225855	0.842173		0.316222		0.437527		0.00328709	0.0145681	0.0109602	0.0973138		0.382874	0.373676	0.298851	0.494105	0.337356	0.0730041	0.335445	0.227162	0.744112	0.753505
class A
no. foreign genes	4	4	5	5	3	4	2	3	3	3	6	7	3	68	48	52	72	100	32.1	39	27	29	29	24	86	24	13	32	18
no. foreign genes with introns	0.333333	0	0	1	1	0	0	0	0	0	2	0	0	45.25	40	49	64	28	25.6	24	25	26	23	23	59	23	13	25	15
% foreign genes with introns	7.22222	0	0	20	33.3333	0	0	0	0	0	33.3333	0	0	73.6132	83.3333	94.2308	88.8889	28	84.4826	61.5385	92.5926	89.6552	79.3103	95.8333	68.6047	95.8333	100	78.125	83.3333
no. native genes	15365.5	15065	15039	14977	13924	14590	16872	15981	16464	15410	14485	15505	16074	25712.2	30619	21884	20484	29862	19151.9	20730	18732	20933	20395	18551	21819	20969	13615	19474	16301
no. native genes with introns	8674	8677	8500	8665	8626	8221	9132	8658	9099	8609	8273	8696	8932	15809.2	19299	15281	13437	15220	15730.7	11416	16191	17387	16540	16257	18352	18305	12114	16391	14354
% native genes with introns	56.5393	57.5971	56.5197	57.8554	61.9506	56.3468	54.1252	54.1768	55.266	55.8663	57.1143	56.0851	55.568	62.3555	63.0295	69.8273	65.5975	50.9678	82.5903	55.0699	86.435	83.0602	81.0983	87.6341	84.1102	87.2955	88.9754	84.1686	88.0559
Chi-squared significance level (bold <= 0.05)															0.0764195	0.0352116	0.014681	0.00129471		0.586095	0.730699	0.696837	0.914868	0.667868	0.116925	0.65441	0.673408	0.709339	0.831026
GO enrichments in native genes lost outside chordata
no. GO terms enriched																			346.9	687	350	348	355	305	289	388	253	266	228
no. GO terms non-enriched																			13356.9	15288	13728	13366	14061	10766	13655	12581	12625	13878	13621
no. GO terms enriched annotated for enzymes																			12.3	13	13	19	10	9	5	18	16	8	12
% of enriched terms annotated for enzymes																			3.77981	1.89229	3.71429	5.45977	2.8169	2.95082	1.7301	4.63918	6.32411	3.00752	5.26316
no. GO terms non-enriched annotated for enzymes																			2655	3338	2603	2593	2804	2431	2700	2441	2400	2654	2586
% of non-enriched terms annotated for enzymes																			19.9012	21.8341	18.9612	19.4	19.9417	22.5803	19.773	19.4023	19.0099	19.1238	18.9854
Chi-squared significance level (bold <= 0.05)																				4.77381e-29	5.72902e-11	3.54449e-09	4.99848e-13	5.42105e-13	5.27669e-12	4.06e-11	3.69318e-06	1.84828e-09	1.98104e-06
