# Supplementary material for: Expression of multiple horizontally acquired genes is a hallmark of both vertebrate and invertebrate genomes
Source: Genome Biol. 2015 Mar 13;16(1):50. doi: 10.1186/s13059-015-0607-3 (PMC4358723; doi:10.1186/s13059-015-0607-3)
Supplement: Additional file 3: — Horizontally acquired genes in H. sapiens, D. melanogaster and C. elegans, listed by class and functional classes. [file 13059_2015_607_MOESM3_ESM.xls]

## Sheet: H. sapiens
gene ID	gene name / description	EC	EC name	GO ID	GO name	transcript ID	h index	taxon from the blastX	ortholog group number	ortholog group average h index	HGT classification	Phylogenetic validation	Taxon if determined	metazoa_uniprot_best_hit_accession	metazoa_uniprot_best_hit_E-value	metazoa_uniprot_best_hit_bitscore	archaea_uniprot_best_hit_accession	archaea_uniprot_best_hit_E-value	archaea_uniprot_best_hit_bitscore	bacteria_uniprot_best_hit_accession	bacteria_uniprot_best_hit_E-value	bacteria_uniprot_best_hit_bitscore	fungi_uniprot_best_hit_accession	fungi_uniprot_best_hit_E-value	fungi_uniprot_best_hit_bitscore	protist_uniprot_best_hit_accession	protist_uniprot_best_hit_E-value	protist_uniprot_best_hit_bitscore	plants_uniprot_best_hit_accession	plants_uniprot_best_hit_E-value	plants_uniprot_best_hit_bitscore
ENSG00000001626	cystic fibrosis transmembrane conductance regulator (ATP-binding cassette sub-family C, member 7)	3.6.3.49	channel-conductance-controlling ATPase	GO:0055085;GO:0042493;GO:0006810;GO:0030324;GO:0032870;GO:0034097;GO:0006821;GO:0043627;GO:0015701;GO:0030301;GO:0043434;GO:0006833;GO:0042311;GO:0006695;GO:0015705;GO:0030321;GO:0045909;GO:0007585;GO:0005886;GO:0034707;GO:0016323;GO:0043234;GO:0005769;GO:0030659;GO:0016324;GO:0031901;GO:0005902;GO:0031205;GO:0005737;GO:0005515;GO:0005524;GO:0005254;GO:0019899;GO:0030165;GO:0005260;GO:0005224	transmembrane transport; response to drug; transport; lung development; cellular response to hormone stimulus; response to cytokine stimulus; chloride transport; response to estrogen stimulus; bicarbonate transport; cholesterol transport; response to peptide hormone stimulus; water transport; vasodilation; cholesterol biosynthetic process; iodide transport; transepithelial chloride transport; pos…	ENST00000003084	61	protist	68	-185.077	class C HGT	Validated		E1FPA0	3e-149	513	NA	NA	NA	Q6MK31	8e-63	244	G2X7C9	3e-150	516	Q54P13	4e-170	574	F6HY33	1e-75	285
ENSG00000006747	scinderin			GO:0008285;GO:0043065;GO:0017156;GO:0045654;GO:0032330;GO:0051693;GO:0051014;GO:0045010;GO:0051047;GO:0005737;GO:0005856;GO:0005938;GO:0005509;GO:0003779;GO:0005546;GO:0051015;GO:0005545;GO:0001786	negative regulation of cell proliferation; positive regulation of apoptotic process; calcium ion-dependent exocytosis; positive regulation of megakaryocyte differentiation; regulation of chondrocyte differentiation; actin filament capping; actin filament severing; actin nucleation; positive regulation of secretion; cytoplasm; cytoskeleton; cell cortex; calcium ion binding; actin binding; phosphat…	ENST00000297029	36	protist	181	13.4079	class C HGT	Not-validated		B3RRZ6	8e-178	550	NA	NA	NA	B5YII1	1.1	41.2	F4P4F3	2e-54	202	E9C6I4	0	586	C1EIW8	3e-117	394
ENSG00000067334	deoxynucleotidyltransferase, terminal, interacting protein 2			GO:0006351;GO:0006355;GO:0005634;GO:0005730	transcription, DNA-dependent; regulation of transcription, DNA-dependent; nucleus; nucleolus	ENST00000436063	71	protist	5809	-70.1667	class C HGT	Not-validated		G0PP10	1e-52	198	D3E360	1.2	41.6	Q5HKR2	1e-05	57.8	Q6CFV8	2e-26	120	F9WHP5	8e-75	269	D8S634	7e-25	113
ENSG00000104312	receptor-interacting serine-threonine kinase 2			GO:0045087;GO:0006915;GO:0006954;GO:0043123;GO:0007165;GO:0008063;GO:0000187;GO:0043065;GO:0031398;GO:0007254;GO:0032729;GO:0032755;GO:0046330;GO:0050830;GO:0006916;GO:0051092;GO:0002224;GO:0031663;GO:0043330;GO:0050852;GO:0070374;GO:0070555;GO:0032760;GO:0007249;GO:0002250;GO:0042098;GO:0071223;GO:0051403;GO:0048011;GO:0002827;GO:0032743;GO:0046641;GO:0071224;GO:0045627;GO:0034142;GO:0070427;GO:…	innate immune response; apoptotic process; inflammatory response; positive regulation of I-kappaB kinase/NF-kappaB cascade; signal transduction; Toll signaling pathway; activation of MAPK activity; positive regulation of apoptotic process; positive regulation of protein ubiquitination; JNK cascade; positive regulation of interferon-gamma production; positive regulation of interleukin-6 production…	ENST00000220751	34	plant	6090	28.6154	class C HGT	Not-validated		B4MSY3	2e-25	120	NA	NA	NA	B3EU30	2e-23	114	B0DTC3	2e-22	105	Q23AD7	2e-34	150	I1IA54	3e-36	154
ENSG00000105227	periaxin			GO:0021675;GO:0008366;GO:0005634;GO:0005575;GO:0005737;GO:0005886;GO:0043209;GO:0003674;GO:0005515	nerve development; axon ensheathment; nucleus; cellular_component; cytoplasm; plasma membrane; myelin sheath; molecular_function; protein binding	ENST00000324001	47	fungi	3038	18.8294	class C HGT	Not-validated		E3MAM6	2e-43	176	A0RYC6	5e-14	85.1	E8UK14	6e-43	171	Q0UTZ6	5e-56	223	D7FIW6	3e-40	169	Q9LXB8	1e-60	222
ENSG00000116726	PRAME family member 12					ENST00000357726	65.4	protist	42	20.1477	class C HGT	Validated	protist	F1SUY5	6e-14	78.6	NA	NA	NA	C9Z042	1.1	40	A1CZ15	1.5	39.7	F9W358	2e-37	144	D8TNK4	1.1	40
ENSG00000117724	centromere protein F, 350/400kDa			GO:0030154;GO:0051301;GO:0045892;GO:0015031;GO:0000278;GO:0008283;GO:0042493;GO:0006260;GO:0007059;GO:0000087;GO:0000236;GO:0000085;GO:0007517;GO:0016202;GO:0007094;GO:0051382;GO:0010389;GO:0051310;GO:0005634;GO:0005737;GO:0005829;GO:0048471;GO:0000775;GO:0005819;GO:0000785;GO:0000776;GO:0005635;GO:0030496;GO:0000922;GO:0016363;GO:0000940;GO:0045120;GO:0005515;GO:0042803;GO:0003682;GO:0008022;GO:…	cell differentiation; cell division; negative regulation of transcription, DNA-dependent; protein transport; mitotic cell cycle; cell proliferation; response to drug; DNA replication; chromosome segregation; M phase of mitotic cell cycle; mitotic prometaphase; G2 phase of mitotic cell cycle; muscle organ development; regulation of striated muscle tissue development; mitotic cell cycle spindle ass…	ENST00000366955	57	protist	9982	-50.18	class C HGT	Not-validated		H3IHC8	8e-83	311	A9A4J3	5e-32	145	C0ZAA3	5e-43	182	F7VQJ0	5e-56	226	A2FD36	4e-99	368	A4S4A9	2e-46	194
ENSG00000130377	acyl-CoA synthetase bubblegum family member 2	6.2.1.3	long-chain-fatty-acid--CoA ligase	GO:0007275;GO:0030154;GO:0007283;GO:0006631;GO:0005737;GO:0005829;GO:0005739;GO:0016020;GO:0005792;GO:0005524;GO:0047617;GO:0004467	multicellular organismal development; cell differentiation; spermatogenesis; fatty acid metabolic process; cytoplasm; cytosol; mitochondrion; membrane; microsome; ATP binding; acyl-CoA hydrolase activity; long-chain fatty acid-CoA ligase activity	ENST00000591403	45	protist	1233	8.86207	class C HGT	Validated		D6W7W1	0	566	O30039	4e-55	209	D0LRE2	2e-105	348	F4NRT5	4e-45	180	E9BYD3	0	611	C1MYT8	3e-141	444
ENSG00000137497	nuclear mitotic apparatus protein 1			GO:0000278;GO:0000086;GO:0000132;GO:0060487;GO:0006997;GO:0000090;GO:0005634;GO:0005737;GO:0005829;GO:0005694;GO:0005819;GO:0005654;GO:0045177;GO:0000922;GO:0005876;GO:0005515;GO:0005198	mitotic cell cycle; G2/M transition of mitotic cell cycle; establishment of mitotic spindle orientation; lung epithelial cell differentiation; nucleus organization; mitotic anaphase; nucleus; cytoplasm; cytosol; chromosome; spindle; nucleoplasm; apical part of cell; spindle pole; spindle microtubule; protein binding; structural molecule activity	ENST00000393695	33.2	protist	2662	3.33889	class C HGT	Not-validated		B0WD78	2e-11	77.8	C7P1L7	1e-08	68.9	B7K8Y7	2e-14	87	E9E4A9	1e-12	82	A4HW58	1e-21	111	E1Z3H3	6e-13	82.8
ENSG00000148444	COMM domain containing 3			GO:0005515	protein binding	ENST00000376836	32	protist	4593	21.2308	class C HGT	Validated	protist	I1F0T5	2e-22	102	NA	NA	NA	F2I339	6.7	34.3	NA	NA	NA	F4Q4K3	8e-34	134	A9SN03	8e-09	65.5
ENSG00000156239	N-6 adenine-specific DNA methyltransferase 1 (putative)	2.1.1.-	Methyltransferases	GO:0006479;GO:0030307;GO:0043234;GO:0005515;GO:0003676;GO:0008276	protein methylation; positive regulation of cell growth; protein complex; protein binding; nucleic acid binding; protein methyltransferase activity	ENST00000303775	99	protist	5916	-10.3077	class C HGT	Not-validated		B3S159	3e-61	219	E3GW41	5e-18	93.2	A4FHB8	1e-09	67.8	G0T1M7	3e-51	190	Q7R8D5	2e-101	318	D8QY26	2e-40	160
ENSG00000162669	HFM1, ATP-dependent DNA helicase homolog (S. cerevisiae)	3.6.4.12	DNA helicase	GO:0005524;GO:0003676;GO:0008026	ATP binding; nucleic acid binding; ATP-dependent helicase activity	ENST00000370425	38	protist	3008	12.7059	class C HGT	Not-validated		E0VZY2	0	729	D1Z0X9	4e-77	286	H6N492	4e-30	138	A1CUE7	1e-161	540	E9C0Y9	0	767	I1IBL8	1e-154	517
ENSG00000171487	NLR family, pyrin domain containing 5			GO:0001701;GO:0007566;GO:0009887;GO:0009566;GO:0043623;GO:0031647;GO:0043487;GO:0005739;GO:0005730;GO:0005829;GO:0043234;GO:0005938;GO:0045179;GO:0005524;GO:0005515	in utero embryonic development; embryo implantation; organ morphogenesis; fertilization; cellular protein complex assembly; regulation of protein stability; regulation of RNA stability; mitochondrion; nucleolus; cytosol; protein complex; cell cortex; apical cortex; ATP binding; protein binding	ENST00000390649	35.6	bacteria	23	-8.37269	class C HGT	Validated		A7SGY6	5e-19	97.4	NA	NA	NA	Q6MB70	9e-29	133	F4NY84	5e-08	65.1	B7FRQ1	4e-22	110	D8SDB4	2e-19	100
ENSG00000171533	microtubule-associated protein 6			GO:0007026;GO:0048471;GO:0005794;GO:0005874;GO:0008017;GO:0005516	negative regulation of microtubule depolymerization; perinuclear region of cytoplasm; Golgi apparatus; microtubule; microtubule binding; calmodulin binding	ENST00000304771	46	bacteria	6264	29.0538	class C HGT	Not-validated		G0MXP9	3e-24	119	Q2FKR0	1e-09	70.9	Q98Q45	3e-41	165	E3QDS5	1e-16	93.6	Q5CRN0	3e-29	134	Q9LXB8	6e-23	110
ENSG00000172594	sphingomyelin phosphodiesterase, acid-like 3A	3.1.4.-	Phosphoric Diester Hydrolases	GO:0008150;GO:0006685;GO:0005576;GO:0005615;GO:0005515;GO:0016787;GO:0016798;GO:0004767	biological_process; sphingomyelin catabolic process; extracellular region; extracellular space; protein binding; hydrolase activity; hydrolase activity, acting on glycosyl bonds; sphingomyelin phosphodiesterase activity	ENST00000368440	37	protist	5816	21.2308	class C HGT	Not-validated		H3IZG4	5e-71	245	B8GI50	2.6	38.9	A9A0S5	9e-19	97.4	I1BXV7	9e-37	151	D3B0Q0	3e-81	282	D7T833	1.9	38.9
ENSG00000181143	mucin 16, cell surface associated					ENST00000397910	136	protist	2051	-2.2	class C HGT	Validated	archaea	E9HS97	7e-48	201	Q2FKR0	1e-23	120	B2ISC7	4e-64	255	H6C503	6e-61	244	E9AEM9	8e-89	337	D8U3H4	5e-14	87
ENSG00000182272	beta-1,4-N-acetyl-galactosaminyl transferase 4	2.4.1.244	N-acetyl-beta-glucosaminyl-glycoprotein 4-beta-N-acetylgalactosaminyltransferase	GO:0016021;GO:0032580;GO:0008376;GO:0033842	integral to membrane; Golgi cisterna membrane; acetylgalactosaminyltransferase activity; N-acetyl-beta-glucosaminyl-glycoprotein 4-beta-N-acetylgalactosaminyltransferase activity	ENST00000329962	34	protist	1436	26.2852	class C HGT	Not-validated		A7RPS2	4e-75	255	NA	NA	NA	E4PPZ5	4e-17	94.4	E6R242	4	39.3	E9C7E8	8e-82	289	C7IZ20	0.43	40.4
ENSG00000182330	PRAME family member 8					ENST00000357367	48.6	protist	42	20.1477	class C HGT	Validated	protist	F1SUY5	1e-18	92.4	NA	NA	NA	D7BZG9	0.2	42.4	G2R0I8	0.066	43.5	F9W358	3e-36	141	F4IFF6	0.41	41.6
ENSG00000183248	AC010336.1					ENST00000539422	52	protist	6100	13.02	class C HGT	Not-validated		G6CNW9	1e-23	117	Q18DZ3	3e-10	73.2	D1CEC4	1e-20	105	G8Y488	7e-19	101	Q57Y71	5e-40	169	D8TTZ2	4e-29	135
ENSG00000188280	AC007731.1					ENST00000434783	161	protist	2384	6.28421	class C HGT	Not-validated		H3J0F8	4e-38	166	Q18DZ3	2e-14	88.2	A4ATG0	3e-68	262	A5DZD5	9e-49	192	A2FI36	3e-91	327	C1E5Q6	5e-19	103
ENSG00000196333	AL158821.1					ENST00000358740	148	protist	1638	24.52	class C HGT	Not-validated		G0PP10	4e-167	493	NA	NA	NA	D3VDT2	0.12	43.1	G4TWC2	5e-05	54.3	F9WHP5	0	641	I1J6P7	0.004	48.5
ENSG00000197632	serpin peptidase inhibitor, clade B (ovalbumin), member 2			GO:0030162;GO:0042730;GO:0010951;GO:0042060;GO:0006916;GO:0007596;GO:0005737;GO:0005886;GO:0005576;GO:0005615;GO:0005794;GO:0004867	regulation of proteolysis; fibrinolysis; negative regulation of endopeptidase activity; wound healing; anti-apoptosis; blood coagulation; cytoplasm; plasma membrane; extracellular region; extracellular space; Golgi apparatus; serine-type endopeptidase inhibitor activity	ENST00000299502	38	bacteria	26	-16.4235	class C HGT	Not-validated		A7SKW8	2e-62	221	E1RK57	8e-66	231	B5YAA6	2e-76	259	E9F6J5	4e-14	82.8	G0QR80	2e-41	166	A9SJW0	5e-48	181
ENSG00000204478	PRAME family member 20					ENST00000316412	36.4	protist	42	20.1477	class C HGT	Validated	protist	F1SUY5	3e-19	93.6	NA	NA	NA	B2V2Z4	0.17	42.4	C7YTC2	3	38.5	F9W358	1e-32	130	I1R105	0.13	42.7
ENSG00000204486	PRAME family member 21					ENST00000327795	36.4	protist	42	20.1477	class C HGT	Validated	protist	F1SUY5	3e-19	93.6	NA	NA	NA	B2V2Z4	0.16	42.4	C7YTC2	2.8	38.5	F9W358	1e-32	130	I1R105	0.12	42.7
ENSG00000204501	PRAME family member 9					ENST00000376152	45.4	protist	42	20.1477	class C HGT	Validated	protist	F1SUY5	3e-17	88.6	NA	NA	NA	F4KP47	1.6	39.7	C9SPM7	1.2	40	F9W358	1e-33	134	B9T6Y1	0.39	41.6
ENSG00000204502	PRAME family member 5					ENST00000376168	45	protist	42	20.1477	class C HGT	Validated	protist	F1SUY5	2e-18	92	NA	NA	NA	F4KP47	0.17	42.7	G3JID5	0.13	43.1	F9W358	5e-35	137	I1R105	0.47	41.2
ENSG00000204510	PRAME family member 7					ENST00000330881	45.6	protist	42	20.1477	class C HGT	Validated	protist	F1SUY5	5e-19	92.4	NA	NA	NA	D7BZG9	0.55	40.4	G2R0I8	0.33	40.8	F9W358	1e-35	138	F4IFF6	0.29	41.6
ENSG00000204513	PRAME family member 11					ENST00000535591	50.5	protist	42	20.1477	class C HGT	Validated		F1SUY5	7e-13	75.5	NA	NA	NA	F4KP47	0.89	40.4	C9SPM7	1.2	40	F9W358	8e-31	126	A9TK39	0.12	42.7
ENSG00000205944	deleted in azoospermia 2			GO:0000166;GO:0003676	nucleotide binding; nucleic acid binding	ENST00000382440	33	plant	12562	-8.775	class C HGT	Not-validated		A7S6H0	4e-26	123	NA	NA	NA	Q2RWD1	7e-17	92.4	C0NBD5	3e-24	116	F9W679	2e-21	109	Q9STN0	1e-37	156
ENSG00000212857	AL356585.1					ENST00000391545	36	bacteria	15288	4.5	class C HGT	Not-validated		H3J0F8	2e-25	119	B8GJ12	1e-06	58.9	A1B3X2	2e-37	155	C4Y9Z7	2e-23	113	A2FI36	3e-37	154	D8TT54	1e-15	87.8
ENSG00000225614	zinc finger protein 469			GO:0005622;GO:0008270;GO:0003676	intracellular; zinc ion binding; nucleic acid binding	ENST00000565624	30	protist	12507	-8.1625	class C HGT	Not-validated		B5DRQ7	3e-18	101	Q5V2N3	0.002	52	A8L089	1e-11	79.3	C4XYJ5	5e-15	90.5	A4HM86	1e-28	131	D8TTZ2	8e-10	73.6
ENSG00000229571	WI2-2994D6.2					ENST00000423177	66.6	protist	42	20.1477	class C HGT	Validated	protist	F1SUY5	2e-10	67.4	NA	NA	NA	F4KP47	0.096	43.1	C9SPM7	0.89	40	F9W358	5e-34	134	A9TK39	0.066	43.1
ENSG00000237515	shisa homolog 9 (Xenopus laevis)			GO:0048172;GO:0030054;GO:0045202;GO:0008328;GO:0032591	regulation of short-term neuronal synaptic plasticity; cell junction; synapse; ionotropic glutamate receptor complex; dendritic spine membrane	ENST00000558583	101	protist	8728	11.15	class C HGT	Not-validated		G0PP10	2e-79	277	NA	NA	NA	D3VDT2	0.5	43.1	G2RAJ0	1	42	F9WHP5	1e-111	378	NA	NA	NA
ENSG00000243073	PRAME family member 4					ENST00000235349	44.6	protist	42	20.1477	class C HGT	Validated		F1SUY5	1e-17	89.4	NA	NA	NA	F4KP47	1.5	39.7	G3JID5	0.17	42.7	F9W358	1e-33	134	B9T6Y1	0.38	41.6
ENSG00000253327	RAD21-AS1					ENST00000521487	43	protist	15633	18.05	class C HGT	Not-validated		G0PP10	1e-55	126	NA	NA	NA	C1F0J2	2.4	38.9	Q4PE24	3.2	38.9	F9WHP5	5e-70	169	NA	NA	NA
ENSG00000005187	acyl-CoA synthetase medium-chain family member 3	6.2.1.2	butyrate-CoA ligase	GO:0042632;GO:0006633;GO:0008217;GO:0005575;GO:0005759;GO:0005739;GO:0003674;GO:0005524;GO:0046872;GO:0003824;GO:0015645;GO:0047760	cholesterol homeostasis; fatty acid biosynthetic process; regulation of blood pressure; cellular_component; mitochondrial matrix; mitochondrion; molecular_function; ATP binding; metal ion binding; catalytic activity; fatty acid ligase activity; butyrate-CoA ligase activity	ENST00000289416	164	bacteria	196	85.8274	class B HGT	Validated	bacteria	A7RW67	7e-155	473	B8GK70	5e-169	515	F6CJJ0	0	637	F9XEE2	6e-131	416	F1A3A3	1e-84	294	NA	NA	NA
ENSG00000008086	cyclin-dependent kinase-like 5			GO:0001764;GO:0006468;GO:0046777;GO:0050775;GO:0045773;GO:0050773;GO:0032855;GO:0005634;GO:0005737;GO:0032587;GO:0032839;GO:0044294;GO:0005524;GO:0004674;GO:0016301;GO:0004672;GO:0048365;GO:0004693	neuron migration; protein phosphorylation; protein autophosphorylation; positive regulation of dendrite morphogenesis; positive regulation of axon extension; regulation of dendrite development; positive regulation of Rac GTPase activity; nucleus; cytoplasm; ruffle membrane; dendrite cytoplasm; dendritic growth cone; ATP binding; protein serine/threonine kinase activity; kinase activity; protein k…	ENST00000379989	61	protist	91255	61	class B HGT	Validated	protist	H3J810	7e-95	312	NA	NA	NA	NA	NA	NA	F4P5U0	2e-60	214	Q22T35	1e-110	373	D8TWQ0	2e-111	361
ENSG00000047457	ceruloplasmin (ferroxidase)			GO:0055085;GO:0006879;GO:0006825;GO:0005576;GO:0005615;GO:0005507;GO:0051087;GO:0004322	transmembrane transport; cellular iron ion homeostasis; copper ion transport; extracellular region; extracellular space; copper ion binding; chaperone binding; ferroxidase activity	ENST00000264613	69	plant	260	35.5918	class B HGT	Validated		H3JMP5	7e-108	379	B9LQ44	1e-05	57.4	F8GKA8	8e-72	254	B6H195	2e-62	228	F2U209	1e-62	234	A8IZT9	1e-131	448
ENSG00000066813	acyl-CoA synthetase medium-chain family member 2B	6.2.1.2	butyrate-CoA ligase	GO:0044281;GO:0006631;GO:0006805;GO:0005739;GO:0005759;GO:0003674;GO:0005524;GO:0046872;GO:0003824;GO:0047760	small molecule metabolic process; fatty acid metabolic process; xenobiotic metabolic process; mitochondrion; mitochondrial matrix; molecular_function; ATP binding; metal ion binding; catalytic activity; butyrate-CoA ligase activity	ENST00000565232	102	bacteria	75637	102	class B HGT	Not-validated		A7RW67	1e-132	410	A3CUN2	2e-133	417	F6CJJ0	2e-170	512	C1H2I0	7e-109	353	F4PQY1	1e-71	255	NA	NA	NA
ENSG00000071794	helicase-like transcription factor			GO:0006351;GO:0016567;GO:0006355;GO:0006357;GO:0016568;GO:0005634;GO:0003677;GO:0008270;GO:0005515;GO:0005524;GO:0016874;GO:0004386;GO:0016887	transcription, DNA-dependent; protein ubiquitination; regulation of transcription, DNA-dependent; regulation of transcription from RNA polymerase II promoter; chromatin modification; nucleus; DNA binding; zinc ion binding; protein binding; ATP binding; ligase activity; helicase activity; ATPase activity	ENST00000465259	60	plant	60145	60	class B HGT	Validated		H3HRL0	8e-144	486	NA	NA	NA	Q091W9	4e-29	134	Q6CJM4	1e-94	341	D7G848	1e-125	430	F6HQN9	7e-169	546
ENSG00000072609	checkpoint with forkhead and ring finger domains, E3 ubiquitin protein ligase	6.3.2.-	Acid--Amino-Acid Ligases (Peptide Synthases)	GO:0006511;GO:0007067;GO:0051301;GO:0000209;GO:0000278;GO:0007093;GO:0019941;GO:0005634;GO:0016605;GO:0000166;GO:0008270;GO:0005515;GO:0004842	ubiquitin-dependent protein catabolic process; mitosis; cell division; protein polyubiquitination; mitotic cell cycle; mitotic cell cycle checkpoint; modification-dependent protein catabolic process; nucleus; PML body; nucleotide binding; zinc ion binding; protein binding; ubiquitin-protein ligase activity	ENST00000443047	100	protist	67098	100	class B HGT	Not-validated		B3S4K2	5e-54	200	NA	NA	NA	Q87PU0	0.006	48.1	B2WI88	6e-10	71.2	E9CE72	2e-87	300	I1K556	7e-26	119
ENSG00000081014	adaptor-related protein complex 4, epsilon 1 subunit			GO:0006886;GO:0016192;GO:0030126;GO:0005198	intracellular protein transport; vesicle-mediated transport; COPI vesicle coat; structural molecule activity	ENST00000261842	42	protist	8530	58.7273	class B HGT	Not-validated		A7REW0	1e-155	506	NA	NA	NA	E3PTL8	0.54	42.4	F0XLT1	1e-53	212	F2U7H5	5e-163	548	F6HJ24	6e-144	483
ENSG00000089472	hephaestin			GO:0055085;GO:0006879;GO:0006825;GO:0016021;GO:0005886;GO:0048471;GO:0016491;GO:0005507	transmembrane transport; cellular iron ion homeostasis; copper ion transport; integral to membrane; plasma membrane; perinuclear region of cytoplasm; oxidoreductase activity; copper ion binding	ENST00000519389	125	plant	260	35.5918	class B HGT	Validated		H3JMP5	1e-107	381	F8D9X3	9e-05	54.7	F8AZQ4	1e-79	282	B6H195	3e-68	245	F2U209	7e-63	236	A8IZT9	1e-150	506
ENSG00000095596	cytochrome P450, family 26, subfamily A, polypeptide 1	1.14.-.-	Acting on paired donors, with incorporation or reduction of molecular oxygen	GO:0044281;GO:0009952;GO:0048387;GO:0007417;GO:0048384;GO:0071300;GO:0042573;GO:0008152;GO:0014032;GO:0006805;GO:0006766;GO:0034653;GO:0005789;GO:0005792;GO:0020037;GO:0004497;GO:0009055;GO:0016705;GO:0019825;GO:0001972;GO:0008401	small molecule metabolic process; anterior/posterior pattern specification; negative regulation of retinoic acid receptor signaling pathway; central nervous system development; retinoic acid receptor signaling pathway; cellular response to retinoic acid; retinoic acid metabolic process; metabolic process; neural crest cell development; xenobiotic metabolic process; vitamin metabolic process; reti…	ENST00000224356	46	bacteria	769	33.8895	class B HGT	Validated		H3J2Y7	2e-69	244	E4NUK2	3e-34	143	B1XRG0	6e-87	290	G7XAL9	4e-26	120	D3BGE3	3e-28	127	D8SD80	8e-66	234
ENSG00000101448	epididymal peptidase inhibitor			GO:0005576;GO:0004867	extracellular region; serine-type endopeptidase inhibitor activity	ENST00000354280	42	protist	78790	42	class B HGT	Not-validated		H9KDZ9	5e-51	182	NA	NA	NA	A9G127	1e-09	67.8	A1DJL2	1.9	39.3	F9WHP5	1e-61	224	E1Z5I4	4e-08	58.9
ENSG00000102794	immunoresponsive 1 homolog (mouse)			GO:0032496;GO:0019543;GO:0047547	response to lipopolysaccharide; propionate catabolic process; 2-methylcitrate dehydratase activity	ENST00000377462	84	bacteria	12484	78.8778	class B HGT	Validated		H2X880	1e-24	117	E1QNH3	3e-30	132	Q13JT1	3e-54	201	Q0CBM5	3e-30	134	F4QAN3	0.0004	51.6	D8UMZ8	0.67	40.4
ENSG00000103811	cathepsin H			GO:0006508;GO:0043066;GO:0019882;GO:0008284;GO:0045766;GO:0030335;GO:0010628;GO:0032526;GO:0031648;GO:0010634;GO:0043129;GO:0001656;GO:0070371;GO:0002250;GO:0001913;GO:0031638;GO:0033619;GO:0060448;GO:0010952;GO:0097067;GO:0002764;GO:0010813;GO:0010815;GO:0005829;GO:0005615;GO:0005764;GO:0042599;GO:0005515;GO:0004252;GO:0008234;GO:0004177;GO:0004197;GO:0008233;GO:0004175;GO:0030984;GO:0016505;GO:…	proteolysis; negative regulation of apoptotic process; antigen processing and presentation; positive regulation of cell proliferation; positive regulation of angiogenesis; positive regulation of cell migration; positive regulation of gene expression; response to retinoic acid; protein destabilization; positive regulation of epithelial cell migration; surfactant homeostasis; metanephros developmen…	ENST00000220166	34	plant	6165	33.1538	class B HGT	Validated		I1FBX9	8e-99	318	NA	NA	NA	NA	NA	NA	NA	NA	NA	G4ZVH0	7e-94	307	A9TBP2	4e-112	352
ENSG00000103888	KIAA1199			GO:0005737	cytoplasm	ENST00000220244	349	protist	1128	244.04	class B HGT	Validated	protist	A7SPV0	3e-35	156	NA	NA	NA	D3PRP7	2e-76	283	I1BPM2	2e-05	58.2	F0ZML5	9e-151	505	A8ITL3	2e-35	157
ENSG00000104368	plasminogen activator, tissue			GO:0006508;GO:0005576;GO:0004252	proteolysis; extracellular region; serine-type endopeptidase activity	ENST00000519510	59	fungi	80435	59	class B HGT	Not-validated		A7RKX8	2e-44	167	NA	NA	NA	A9AV87	6e-32	137	E7R609	5e-65	226	NA	NA	NA	E1ZM81	8e-24	108
ENSG00000104951	interleukin 4 induced 1	1.4.3.2	L-amino-acid oxidase	GO:0043231;GO:0005764;GO:0031965;GO:0001716	intracellular membrane-bounded organelle; lysosome; nuclear membrane; L-amino-acid oxidase activity	ENST00000391826	55	bacteria	44072	55	class B HGT	Not-validated		B3RTE0	5e-33	142	D3T0G7	1e-06	58.5	C0ZGN6	4e-53	197	F9FH03	1e-22	110	Q54EW2	3e-18	96.7	D7KU66	1e-05	55.8
ENSG00000105851	phosphatidylinositol-4,5-bisphosphate 3-kinase, catalytic subunit gamma			GO:0045087;GO:0043066;GO:0006954;GO:0007186;GO:0046854;GO:0048015;GO:0006468;GO:0002679;GO:0006897;GO:0042110;GO:0043406;GO:0051897;GO:0030168;GO:0007596;GO:0055118;GO:0030593;GO:0014065;GO:0002250;GO:0042098;GO:0002675;GO:0032252;GO:0001816;GO:0070527;GO:0010818;GO:0036092;GO:0035747;GO:0043303;GO:0072672;GO:0002407;GO:0033628;GO:0005737;GO:0005886;GO:0005829;GO:0016020;GO:0005944;GO:0005524;GO:…	innate immune response; negative regulation of apoptotic process; inflammatory response; G-protein coupled receptor signaling pathway; phosphatidylinositol phosphorylation; phosphatidylinositol-mediated signaling; protein phosphorylation; respiratory burst involved in defense response; endocytosis; T cell activation; positive regulation of MAP kinase activity; positive regulation of protein kinas…	ENST00000359195	210	protist	59170	210	class B HGT	Not-validated		E9HFD3	7e-157	519	NA	NA	NA	NA	NA	NA	P50520	8e-70	261	E9C8Q5	0	729	D8S5T6	3e-86	300
ENSG00000113790	enoyl-CoA, hydratase/3-hydroxyacyl CoA dehydrogenase			GO:0006635;GO:0006475;GO:0005634;GO:0005737;GO:0005739;GO:0043231;GO:0005777;GO:0000166;GO:0005102;GO:0019899;GO:0050662;GO:0003857;GO:0004300;GO:0004165	fatty acid beta-oxidation; internal protein amino acid acetylation; nucleus; cytoplasm; mitochondrion; intracellular membrane-bounded organelle; peroxisome; nucleotide binding; receptor binding; enzyme binding; coenzyme binding; 3-hydroxyacyl-CoA dehydrogenase activity; enoyl-CoA hydratase activity; dodecenoyl-CoA delta-isomerase activity	ENST00000231887	60	protist	11986	48.2222	class B HGT	Not-validated		B3RQJ3	3e-150	479	NA	NA	NA	Q2IZA6	6e-158	500	NA	NA	NA	E9CIP2	2e-172	539	C5Y009	3e-106	362
ENSG00000115758	ornithine decarboxylase 1	4.1.1.17	ornithine decarboxylase	GO:0044281;GO:0008284;GO:0009615;GO:0006521;GO:0034641;GO:0001822;GO:0006596;GO:0006595;GO:0033387;GO:0005575;GO:0005829;GO:0004586	small molecule metabolic process; positive regulation of cell proliferation; response to virus; regulation of cellular amino acid metabolic process; cellular nitrogen compound metabolic process; kidney development; polyamine biosynthetic process; polyamine metabolic process; putrescine biosynthetic process from ornithine; cellular_component; cytosol; ornithine decarboxylase activity	ENST00000405333	94	protist	28462	94	class B HGT	Not-validated		B3S1G3	3e-156	466	A7I753	1e-53	197	F6DKP2	5e-57	206	I1BPB6	4e-132	405	D0A9R2	0	560	E1ZEQ4	8e-99	322
ENSG00000121988	zinc finger, RAN-binding domain containing 3	3.6.4.-	Acting on acid anhydrides; involved in cellular and subcellular movement	GO:0005622;GO:0003677;GO:0008270;GO:0005524;GO:0004519;GO:0004386	intracellular; DNA binding; zinc ion binding; ATP binding; endonuclease activity; helicase activity	ENST00000401392	47	protist	42142	47	class B HGT	Validated	protist	A7RGQ3	5e-106	360	A9A4D3	4e-43	176	A1U817	2e-60	234	C4V7E8	1e-92	324	A9V1G9	2e-116	407	D7KCZ6	1e-101	352
ENSG00000122861	plasminogen activator, urokinase			GO:0006508;GO:0004252;GO:0016301	proteolysis; serine-type endopeptidase activity; kinase activity	ENST00000372762	401	fungi	21600	401	class B HGT	Not-validated		E9GC79	2e-41	171	NA	NA	NA	A9AV87	2e-32	139	E7R609	0	572	NA	NA	NA	E1ZM81	3e-25	113
ENSG00000124588	NAD(P)H dehydrogenase, quinone 2			GO:0005634;GO:0005737;GO:0046872;GO:0009055;GO:0001512;GO:0008753	nucleus; cytoplasm; metal ion binding; electron carrier activity; dihydronicotinamide riboside quinone reductase activity; NADPH dehydrogenase (quinone) activity	ENST00000380430	32	bacteria	70286	32	class B HGT	Not-validated		E3NTC2	4e-48	171	Q8TTU9	8e-46	165	G9AAB9	5e-60	203	G0W407	7e-47	169	A2DSX6	2e-16	84.7	NA	NA	NA
ENSG00000124942	AHNAK nucleoprotein			GO:0007399;GO:0005634;GO:0005515	nervous system development; nucleus; protein binding	ENST00000378024	524	protist	1050	126.609	class B HGT	Not-validated		H3IXI6	0	649	E4NU65	9e-05	56.2	F0PYB3	2e-19	105	B2AUU0	4e-29	137	D8LB94	0	1173	E1ZML1	4e-13	84.7
ENSG00000132744	aspartoacylase (aminocyclase) 3	3.5.1.-	In Linear Amides	GO:0044419;GO:0005737;GO:0005624;GO:0016324;GO:0046872;GO:0016788;GO:0042802;GO:0004046	interspecies interaction between organisms; cytoplasm; membrane fraction; apical plasma membrane; metal ion binding; hydrolase activity, acting on ester bonds; identical protein binding; aminoacylase activity	ENST00000255082	34	bacteria	11898	37.1111	class B HGT	Validated		A7T136	2e-45	168	C7NXA5	0.0004	49.3	Q10VR3	2e-58	202	A2QLM2	0.17	42	F0XZC9	1e-37	147	E1ZM28	0.1	42
ENSG00000133246	PML-RARA regulated adaptor molecule 1					ENST00000255612	40	protist	81149	40	class B HGT	Not-validated		A8WXF2	6e-24	114	A0RYC6	1e-23	114	F2QH03	3e-30	136	G8B9T8	1e-22	111	F9WCV1	4e-36	154	D8TTI9	1e-31	139
ENSG00000135048	transmembrane protein 2			GO:0007275;GO:0016021	multicellular organismal development; integral to membrane	ENST00000377044	326	protist	1128	244.04	class B HGT	Validated	protist	A7SPV0	3e-39	169	NA	NA	NA	D3PRP7	3e-81	297	I1BQ15	2e-05	57.8	F0ZML5	1e-147	495	A8IGC9	4e-40	172
ENSG00000136059	villin-like			GO:0007010;GO:0051693;GO:0015629;GO:0003779;GO:0005200	cytoskeleton organization; actin filament capping; actin cytoskeleton; actin binding; structural constituent of cytoskeleton	ENST00000383759	50	protist	62921	50	class B HGT	Not-validated		B3RRZ6	2e-149	473	NA	NA	NA	Q82P79	1.4	40.4	F4P4F3	6e-31	134	E9C6I4	1e-168	523	D8S7L1	1e-100	344
ENSG00000137628	DEAD (Asp-Glu-Ala-Asp) box polypeptide 60	3.6.4.13	RNA helicase	GO:0045087;GO:0009615;GO:1900245;GO:1900246;GO:0051607;GO:0005737;GO:0005515;GO:0005524;GO:0003690;GO:0008026;GO:0003725;GO:0003727;GO:0003723	innate immune response; response to virus; positive regulation of MDA-5 signaling pathway; positive regulation of RIG-I signaling pathway; defense response to virus; cytoplasm; protein binding; ATP binding; double-stranded DNA binding; ATP-dependent helicase activity; double-stranded RNA binding; single-stranded RNA binding; RNA binding	ENST00000393743	41	fungi	2150	38.0143	class B HGT	Not-validated		A8P3R8	3e-141	492	A1RTP0	4e-12	79.3	G7WFS2	2e-16	93.2	A2R2S0	2e-154	533	F4Q478	4e-112	403	D8TRE7	2e-62	226
ENSG00000138075	ATP-binding cassette, sub-family G (WHITE), member 5			GO:0055085;GO:0044281;GO:0006629;GO:0006200;GO:0042493;GO:0042632;GO:0007588;GO:0007584;GO:0010212;GO:0033344;GO:0015918;GO:0030299;GO:0010949;GO:0045796;GO:0016021;GO:0005886;GO:0005624;GO:0016324;GO:0016020;GO:0045177;GO:0005515;GO:0005524;GO:0046982;GO:0016887;GO:0017127	transmembrane transport; small molecule metabolic process; lipid metabolic process; ATP catabolic process; response to drug; cholesterol homeostasis; excretion; response to nutrient; response to ionizing radiation; cholesterol efflux; sterol transport; intestinal cholesterol absorption; negative regulation of intestinal phytosterol absorption; negative regulation of intestinal cholesterol absorpt…	ENST00000260645	46	protist	8505	79.4545	class B HGT	Not-validated		E9HF45	1e-63	234	NA	NA	NA	NA	NA	NA	F4NRI2	2e-65	238	D3BL73	2e-76	280	D8SYJ3	1e-64	237
ENSG00000138658	chromosome 4 open reading frame 21			GO:0016021;GO:0008270	integral to membrane; zinc ion binding	ENST00000505019	180	protist	2142	90.6429	class B HGT	Not-validated		H3ITA4	1e-82	312	D8J3A3	4e-35	154	Q09BZ9	2e-36	155	I1CCW6	1e-97	348	E9C8T2	1e-140	492	C1MXA3	1e-77	293
ENSG00000141337	arylsulfatase G	3.1.6.-	Sulfuric Ester Hydrolases	GO:0006790;GO:0005615;GO:0005783;GO:0005764;GO:0046872;GO:0004065	sulfur compound metabolic process; extracellular space; endoplasmic reticulum; lysosome; metal ion binding; arylsulfatase activity	ENST00000448504	74	protist	7440	43.7333	class B HGT	Validated	protist	H3II33	1e-81	288	G7WPK6	3e-53	205	A4CMB0	4e-79	280	F9FJ48	3e-45	177	A9V957	3e-107	362	B9TNN8	4e-20	99
ENSG00000142920	arginine decarboxylase			GO:0007283;GO:0044281;GO:0034641;GO:0006596;GO:0006595;GO:0006591;GO:0097055;GO:0005829;GO:0005739;GO:0008792;GO:0005515;GO:0042978	spermatogenesis; small molecule metabolic process; cellular nitrogen compound metabolic process; polyamine biosynthetic process; polyamine metabolic process; ornithine metabolic process; agmatine biosynthetic process; cytosol; mitochondrion; arginine decarboxylase activity; protein binding; ornithine decarboxylase activator activity	ENST00000294517	45	protist	33745	45	class B HGT	Not-validated		A7RWL7	2e-113	359	A7I753	4e-39	157	Q82VZ0	8e-42	164	D5GPR1	3e-97	317	D0A9R2	1e-130	404	D8UJ04	3e-79	273
ENSG00000143921	ATP-binding cassette, sub-family G (WHITE), member 8			GO:0055085;GO:0044281;GO:0006629;GO:0006200;GO:0042632;GO:0007588;GO:0033344;GO:0015918;GO:0030299;GO:0015914;GO:0010949;GO:0045796;GO:0055092;GO:0016021;GO:0005886;GO:0016324;GO:0005524;GO:0046982;GO:0016887;GO:0017127	transmembrane transport; small molecule metabolic process; lipid metabolic process; ATP catabolic process; cholesterol homeostasis; excretion; cholesterol efflux; sterol transport; intestinal cholesterol absorption; phospholipid transport; negative regulation of intestinal phytosterol absorption; negative regulation of intestinal cholesterol absorption; sterol homeostasis; integral to membrane; p…	ENST00000272286	145	protist	10641	120.93	class B HGT	Validated		H9J087	2e-66	243	NA	NA	NA	NA	NA	NA	F4NW88	1e-83	301	E9CDD1	7e-119	388	A9TKZ5	1e-87	302
ENSG00000143951	WD repeat containing planar cell polarity effector			GO:0032880;GO:0060271;GO:0016476;GO:0032185;GO:0005886;GO:0005856;GO:0005938;GO:0035085;GO:0016324	regulation of protein localization; cilium morphogenesis; regulation of embryonic cell shape; septin cytoskeleton organization; plasma membrane; cytoskeleton; cell cortex; cilium axoneme; apical plasma membrane	ENST00000409562	48	protist	23189	48	class B HGT	Not-validated		G0PP10	1e-161	494	NA	NA	NA	D3VDT2	0.96	41.2	G7XIS1	0.69	42	F9WHP5	1e-176	542	NA	NA	NA
ENSG00000145439	carbonyl reductase 4			GO:0006633;GO:0051289;GO:0044597;GO:0044598;GO:0005759;GO:0005739;GO:0005515;GO:0048038;GO:0070402;GO:0003955;GO:0008753	fatty acid biosynthetic process; protein homotetramerization; daunorubicin metabolic process; doxorubicin metabolic process; mitochondrial matrix; mitochondrion; protein binding; quinone binding; NADPH binding; NAD(P)H dehydrogenase (quinone) activity; NADPH dehydrogenase (quinone) activity	ENST00000306193	36	bacteria	8311	36.4545	class B HGT	Validated		B3SET7	1e-33	139	Q2FUH8	1e-36	148	D9TKY4	4e-46	175	F4P5D7	7e-35	143	D0N627	2e-38	153	I1IWW9	6e-37	151
ENSG00000145555	myosin X			GO:0016459;GO:0005524;GO:0003774	myosin complex; ATP binding; motor activity	ENST00000513882	55	protist	61578	55	class B HGT	Validated	protist	I1GF00	0	789	NA	NA	NA	NA	NA	NA	B6JX12	4e-162	524	E9C368	0	844	C5XPD8	5e-165	533
ENSG00000146282	arginyl-tRNA synthetase 2, mitochondrial	6.1.1.19	arginine--tRNA ligase	GO:0010467;GO:0006418;GO:0006420;GO:0005759;GO:0005739;GO:0005524;GO:0004814	gene expression; tRNA aminoacylation for protein translation; arginyl-tRNA aminoacylation; mitochondrial matrix; mitochondrion; ATP binding; arginine-tRNA ligase activity	ENST00000369536	56	fungi	3713	48.2667	class B HGT	Not-validated		D6WDT1	1e-108	347	Q74ND8	9e-53	197	F3ZZZ2	2e-98	321	H2AUT6	8e-129	403	D3BJG8	5e-129	400	I1HLH4	2e-56	210
ENSG00000147324	malignant fibrous histiocytoma amplified sequence 1					ENST00000276282	67	bacteria	10194	67.81	class B HGT	Validated		E9HA40	1e-29	133	Q46A62	4e-40	169	B2IUT6	3e-49	200	F8NV37	6e-23	115	F1A482	3e-42	179	C1FER6	3e-39	162
ENSG00000148180	gelsolin			GO:0006915;GO:0014003;GO:0048015;GO:0030155;GO:0016192;GO:0060271;GO:0007568;GO:0071276;GO:0045471;GO:0051593;GO:0042246;GO:0030041;GO:0008154;GO:0006921;GO:0051014;GO:0051016;GO:0005576;GO:0005829;GO:0048471;GO:0005615;GO:0001726;GO:0015629;GO:0043234;GO:0030027;GO:0005515;GO:0005509;GO:0003779	apoptotic process; oligodendrocyte development; phosphatidylinositol-mediated signaling; regulation of cell adhesion; vesicle-mediated transport; cilium morphogenesis; aging; cellular response to cadmium ion; response to ethanol; response to folic acid; tissue regeneration; actin filament polymerization; actin polymerization or depolymerization; cellular component disassembly involved in apoptoti…	ENST00000373808	32	protist	72595	32	class B HGT	Not-validated		B3S5C5	0	569	NA	NA	NA	F4CKX8	0.052	44.3	F4P4F3	1e-57	209	E9C6I4	0	601	D8S7L1	1e-126	412
ENSG00000153093	acyl-CoA oxidase-like	1.3.3.-	With oxygen as acceptor	GO:0008150;GO:0006635;GO:0005575;GO:0005777;GO:0003674;GO:0050660;GO:0003995;GO:0003997	biological_process; fatty acid beta-oxidation; cellular_component; peroxisome; molecular_function; flavin adenine dinucleotide binding; acyl-CoA dehydrogenase activity; acyl-CoA oxidase activity	ENST00000389811	86	protist	89895	86	class B HGT	Not-validated		B3RYV9	5e-111	360	D3T041	1e-19	99.4	Q096A6	2e-109	365	E3JQQ0	8e-60	225	E9C0B2	3e-140	446	D7MT79	4e-100	337
ENSG00000153391	INO80 complex subunit C					ENST00000592173	56	protist	94074	56	class B HGT	Not-validated		G0PP17	2e-38	157	NA	NA	NA	Q21N23	1.2	40.8	B6K239	0.0001	50.8	Q7RAY6	3e-56	213	D8SJ81	4e-06	55.5
ENSG00000155096	antizyme inhibitor 1			GO:0044281;GO:0006521;GO:0034641;GO:0043086;GO:0006596;GO:0005829;GO:0003824;GO:0004857;GO:0008073	small molecule metabolic process; regulation of cellular amino acid metabolic process; cellular nitrogen compound metabolic process; negative regulation of catalytic activity; polyamine biosynthetic process; cytosol; catalytic activity; enzyme inhibitor activity; ornithine decarboxylase inhibitor activity	ENST00000347770	36	protist	90331	36	class B HGT	Not-validated		A7RWL7	8e-102	334	A7I753	5e-31	134	F6DKP2	6e-38	155	B0DAE1	8e-93	310	F9W568	5e-115	370	I1ISE4	1e-71	251
ENSG00000156110	adenosine kinase			GO:0044281;GO:0006144;GO:0009156;GO:0042102;GO:0006166;GO:0046085;GO:0055086;GO:0043101;GO:0044209;GO:0006167;GO:0006175;GO:0005634;GO:0005829;GO:0005524;GO:0046872;GO:0016773;GO:0004001	small molecule metabolic process; purine nucleobase metabolic process; ribonucleoside monophosphate biosynthetic process; positive regulation of T cell proliferation; purine ribonucleoside salvage; adenosine metabolic process; nucleobase-containing small molecule metabolic process; purine-containing compound salvage; AMP salvage; AMP biosynthetic process; dATP biosynthetic process; nucleus; cytos…	ENST00000372734	31	plant	31943	31	class B HGT	Not-validated		A7RXR7	5e-127	390	E3GXS9	3e-19	96.7	Q0BV54	1e-19	98.6	F4NTE1	2e-97	313	F2UFA9	2e-122	379	B9T0A9	4e-139	421
ENSG00000163633	chromosome 4 open reading frame 36					ENST00000473559	72	protist	92197	72	class B HGT	Not-validated		H9KDZ9	2e-57	201	NA	NA	NA	D3VDT2	0.15	43.1	I1BKJ5	2.1	39.7	F9WHP5	1e-78	273	NA	NA	NA
ENSG00000164291	arylsulfatase family, member K			GO:0005576;GO:0046872;GO:0004065	extracellular region; metal ion binding; arylsulfatase activity	ENST00000380009	123	protist	9107	103.336	class B HGT	Not-validated		H2WX07	5e-25	117	D4GP88	2e-26	121	Q46P27	2e-44	177	B0XM86	7e-35	149	A9V439	4e-66	240	D8TSH9	7e-20	102
ENSG00000166743	acyl-CoA synthetase medium-chain family member 1			GO:0044281;GO:0042632;GO:0006633;GO:0019395;GO:0006805;GO:0015980;GO:0018874;GO:0019605;GO:0005739;GO:0005759;GO:0005524;GO:0005525;GO:0046872;GO:0015645;GO:0047760;GO:0003996	small molecule metabolic process; cholesterol homeostasis; fatty acid biosynthetic process; fatty acid oxidation; xenobiotic metabolic process; energy derivation by oxidation of organic compounds; benzoate metabolic process; butyrate metabolic process; mitochondrion; mitochondrial matrix; ATP binding; GTP binding; metal ion binding; fatty acid ligase activity; butyrate-CoA ligase activity; acyl-C…	ENST00000307493	126	bacteria	196	85.8274	class B HGT	Validated		A7RW67	1e-124	386	E1RKJ4	8e-141	435	F6CJJ0	1e-171	512	F9XEE2	9e-115	366	F1A3A3	2e-72	256	NA	NA	NA
ENSG00000167720	serine racemase			GO:0007420;GO:0032496;GO:0042493;GO:0007568;GO:0006563;GO:0051289;GO:0006520;GO:0043278;GO:0070178;GO:0042866;GO:0070179;GO:0009069;GO:0014070;GO:0005737;GO:0005886;GO:0043025;GO:0045177;GO:0005524;GO:0005509;GO:0000287;GO:0003824;GO:0030170;GO:0042803;GO:0030165;GO:0016594;GO:0003941;GO:0018114;GO:0030378;GO:0008721;GO:0005515	brain development; response to lipopolysaccharide; response to drug; aging; L-serine metabolic process; protein homotetramerization; cellular amino acid metabolic process; response to morphine; D-serine metabolic process; pyruvate biosynthetic process; D-serine biosynthetic process; serine family amino acid metabolic process; response to organic cyclic compound; cytoplasm; plasma membrane; neuron…	ENST00000344595	31	plant	9029	33.8182	class B HGT	Validated		I1G1V7	1e-78	286	E0SQ57	9e-59	214	F7ZG00	3e-84	283	I1BNC7	1e-87	292	Q54HH2	1e-93	308	B9RC97	1e-96	317
ENSG00000168454	thioredoxin domain containing 2 (spermatozoa)			GO:0007275;GO:0030154;GO:0007283;GO:0045454;GO:0006662;GO:0006467;GO:0005634;GO:0005737;GO:0005730;GO:0009434;GO:0001520;GO:0009055;GO:0015035;GO:0004791;GO:0045735	multicellular organismal development; cell differentiation; spermatogenesis; cell redox homeostasis; glycerol ether metabolic process; protein thiol-disulfide exchange; nucleus; cytoplasm; nucleolus; microtubule-based flagellum; outer dense fiber; electron carrier activity; protein disulfide oxidoreductase activity; thioredoxin-disulfide reductase activity; nutrient reservoir activity	ENST00000357775	59	plant	19820	59	class B HGT	Not-validated		Q179R7	7e-28	127	A0RYC6	4e-25	117	F2QH03	1e-29	132	E9E0M1	4e-42	171	F9WCV1	1e-40	167	D8TTI9	2e-48	186
ENSG00000169021	ubiquinol-cytochrome c reductase, Rieske iron-sulfur polypeptide 1	1.10.2.2	ubiquinol--cytochrome-c reductase	GO:0055114;GO:0044281;GO:0042493;GO:0046677;GO:0009725;GO:0022904;GO:0016021;GO:0005739;GO:0005743;GO:0005750;GO:0031966;GO:0046872;GO:0032403;GO:0008121;GO:0051537;GO:0005515	oxidation-reduction process; small molecule metabolic process; response to drug; response to antibiotic; response to hormone stimulus; respiratory electron transport chain; integral to membrane; mitochondrion; mitochondrial inner membrane; mitochondrial respiratory chain complex III; mitochondrial membrane; metal ion binding; protein complex binding; ubiquinol-cytochrome-c reductase activity; 2 i…	ENST00000304863	104	plant	3599	91.6875	class B HGT	Not-validated		H9J0M9	2e-97	305	A3CUS2	0.003	47.8	Q9AAX0	8e-53	186	G7DY02	3e-72	242	E9C659	6e-78	255	A8JJ26	1e-137	409
ENSG00000169876	mucin 17, cell surface associated					ENST00000379439	60	fungi	48391	60	class B HGT	Not-validated		A8WRF6	2e-63	248	Q18DZ3	4e-13	84.3	Q4L9P0	8e-41	176	Q96WV6	7e-81	308	F2UC88	8e-50	206	Q9LIE8	5e-34	153
ENSG00000171115	GTPase, IMAP family member 8			GO:0005634;GO:0005737;GO:0005739;GO:0005783;GO:0005794;GO:0005525	nucleus; cytoplasm; mitochondrion; endoplasmic reticulum; Golgi apparatus; GTP binding	ENST00000307271	37.4	plant	8944	36.2455	class B HGT	Validated	plant	F1QNI4	3e-16	88.6	E0SPQ2	0.99	41.6	D9S2W3	4e-05	55.5	A8NJN0	0.32	43.1	B0EBZ2	2e-07	63.2	D7U934	3e-28	126
ENSG00000173124	chromosome 10 open reading frame 129	6.2.1.2	butyrate-CoA ligase	GO:0006631;GO:0005739;GO:0005524;GO:0005525;GO:0046872;GO:0047760	fatty acid metabolic process; mitochondrion; ATP binding; GTP binding; metal ion binding; butyrate-CoA ligase activity	ENST00000341686	46	bacteria	34909	46	class B HGT	Validated	fungi	A7RW67	3e-78	262	Q2FT08	3e-69	244	F6CJJ0	3e-94	308	F9XEE2	2e-57	211	F1A3A3	4e-21	105	NA	NA	NA
ENSG00000173200	poly (ADP-ribose) polymerase family, member 15			GO:0003950	NAD+ ADP-ribosyltransferase activity	ENST00000483793	117	protist	91258	117	class B HGT	Not-validated		G0PP10	1e-64	233	D0KQ96	2e-06	57	A9BEU6	7e-10	68.2	Q2GZS3	7e-06	57	F9WHP5	2e-103	350	A9TEQ8	2e-09	67.4
ENSG00000173230	golgin B1					ENST00000482512	48	protist	21753	48	class B HGT	Validated		H3INW5	7e-83	314	Q2NHV1	2e-23	117	B3PMQ9	9e-43	182	F7VQJ0	2e-56	227	A2DLG0	2e-97	362	A4S4A9	2e-49	204
ENSG00000174611	kyphoscoliosis peptidase			GO:0006508;GO:0007528;GO:0007517;GO:0005856;GO:0030018;GO:0008233	proteolysis; neuromuscular junction development; muscle organ development; cytoskeleton; Z disc; peptidase activity	ENST00000423778	47	archaea	8164	36.5	class B HGT	Not-validated		B4J948	5e-33	144	G7WKC5	3e-49	191	E0U7S8	1e-35	147	A8N6Y7	4e-24	114	D2VBP8	1e-22	109	D8TTE1	0.0005	51.6
ENSG00000175806	methionine sulfoxide reductase A	1.8.4.11	peptide-methionine (S)-S-oxide reductase	GO:0006464;GO:0007568;GO:0006979;GO:0019538;GO:0006555;GO:0005634;GO:0005739;GO:0016020;GO:0005737;GO:0008113	cellular protein modification process; aging; response to oxidative stress; protein metabolic process; methionine metabolic process; nucleus; mitochondrion; membrane; cytoplasm; peptide-methionine-(S)-S-oxide reductase activity	ENST00000317173	136	bacteria	5199	115.371	class B HGT	Validated	bacteria	B3RNK9	8e-43	159	D5EBF9	1e-43	160	E0UDR1	5e-94	295	G4NFA9	2e-40	153	F2UJV2	1e-61	212	C1MXK0	7e-66	223
ENSG00000179832	HEATR7A					ENST00000534366	45	protist	32509	45	class B HGT	Not-validated		B3RJ38	0	750	A0RUH1	9.4	38.5	A4X4V1	0.007	49.3	Q7RX24	0.044	46.2	E9CFH8	0	795	D8RM36	2e-85	317
ENSG00000181019	NAD(P)H dehydrogenase, quinone 1			GO:0044281;GO:0006521;GO:0034641;GO:0009636;GO:0043525;GO:0043086;GO:0006979;GO:0006809;GO:0007271;GO:0006805;GO:0005737;GO:0005829;GO:0005515;GO:0004128;GO:0003955	small molecule metabolic process; regulation of cellular amino acid metabolic process; cellular nitrogen compound metabolic process; response to toxin; positive regulation of neuron apoptotic process; negative regulation of catalytic activity; response to oxidative stress; nitric oxide biosynthetic process; synaptic transmission, cholinergic; xenobiotic metabolic process; cytoplasm; cytosol; prot…	ENST00000320623	44	bacteria	2542	32.9632	class B HGT	Validated		E3NTC2	2e-38	152	Q8TTU9	4e-33	136	G9AAB9	5e-54	196	G0WFF0	1e-42	165	A2DSX6	4e-20	99.8	D8SKP2	0.0006	51.2
ENSG00000181333	hephaestin-like 1			GO:0006825;GO:0016021;GO:0016491;GO:0005507	copper ion transport; integral to membrane; oxidoreductase activity; copper ion binding	ENST00000315765	95	plant	260	35.5918	class B HGT	Validated		H3JMP5	9e-116	403	Q5V728	0.0002	53.5	F8AZQ4	4e-87	303	B6H195	5e-78	273	F2U209	5e-68	251	A8IZT9	3e-148	498
ENSG00000182919	chromosome 11 open reading frame 54			GO:0005634;GO:0005515;GO:0046872;GO:0016787	nucleus; protein binding; metal ion binding; hydrolase activity	ENST00000331239	38	protist	5128	36.3571	class B HGT	Not-validated		H3J952	6e-97	315	NA	NA	NA	NA	NA	NA	B8NJ96	4e-71	245	A9UWD0	1e-111	353	NA	NA	NA
ENSG00000183549	acyl-CoA synthetase medium-chain family member 5			GO:0006631;GO:0005759;GO:0005524;GO:0005525;GO:0046872;GO:0047760	fatty acid metabolic process; mitochondrial matrix; ATP binding; GTP binding; metal ion binding; butyrate-CoA ligase activity	ENST00000331849	152	bacteria	196	85.8274	class B HGT	Validated	fungi	A7RW67	5e-134	418	A3CUN2	5e-159	489	F6CJJ0	0	570	F9XEE2	3e-133	421	F1A3A3	8e-66	241	NA	NA	NA
ENSG00000183747	acyl-CoA synthetase medium-chain family member 2A			GO:0042593;GO:0006631;GO:0070328;GO:0036112;GO:0005739;GO:0005759;GO:0005524;GO:0046872;GO:0003824;GO:0047760	glucose homeostasis; fatty acid metabolic process; triglyceride homeostasis; medium-chain fatty-acyl-CoA metabolic process; mitochondrion; mitochondrial matrix; ATP binding; metal ion binding; catalytic activity; butyrate-CoA ligase activity	ENST00000396104	108	bacteria	57313	108	class B HGT	Not-validated		A7RW67	2e-130	408	E1RKJ4	4e-131	417	F6CJJ0	5e-170	516	C1H2I0	4e-107	352	F4PQY1	4e-67	244	NA	NA	NA
ENSG00000185567	AHNAK nucleoprotein 2			GO:0005634	nucleus	ENST00000333244	502	protist	1050	126.609	class B HGT	Not-validated		H3IXI6	4e-96	359	D2RSB0	2.6	42.4	A4JJL6	2e-21	112	G0SDS5	3e-26	128	D8LB94	0	861	A9U407	2e-17	99.4
ENSG00000185958	family with sequence similarity 186, member A					ENST00000543111	42	protist	61979	42	class B HGT	Not-validated		P05790	2e-65	256	Q2FKR0	2e-17	97.8	D5WJ02	3e-45	185	B4UN24	7e-74	283	A2G888	2e-78	298	E1Z430	5e-36	157
ENSG00000187553	cytochrome P450, family 26, subfamily C, polypeptide 1			GO:0055114;GO:0044281;GO:0009952;GO:0048387;GO:0007417;GO:0014032;GO:0006805;GO:0006766;GO:0034653;GO:0048284;GO:0016021;GO:0005789;GO:0005792;GO:0020037;GO:0009055;GO:0001972;GO:0008401	oxidation-reduction process; small molecule metabolic process; anterior/posterior pattern specification; negative regulation of retinoic acid receptor signaling pathway; central nervous system development; neural crest cell development; xenobiotic metabolic process; vitamin metabolic process; retinoic acid catabolic process; organelle fusion; integral to membrane; endoplasmic reticulum membrane; …	ENST00000285949	52	bacteria	769	33.8895	class B HGT	Validated	bacteria	H3J2Y7	3e-53	196	E4NUK2	2e-20	101	B1XRG0	4e-73	248	Q6BSU3	5e-11	72.4	F4QE60	2e-19	99	D8SD80	3e-56	204
ENSG00000215009	acyl-CoA synthetase medium-chain family member 4			GO:0006637;GO:0006631;GO:0005759;GO:0005739;GO:0005524;GO:0046872;GO:0047760;GO:0004321	acyl-CoA metabolic process; fatty acid metabolic process; mitochondrial matrix; mitochondrion; ATP binding; metal ion binding; butyrate-CoA ligase activity; fatty-acyl-CoA synthase activity	ENST00000399422	137	bacteria	196	85.8274	class B HGT	Validated		A7RW67	2e-142	433	Q2FLQ3	5e-160	484	F6CJJ0	0	570	F9XEE2	4e-125	394	F1A3A3	3e-74	261	NA	NA	NA
ENSG00000232774	RP11-47I22.3					ENST00000229465	90	protist	17808	90	class B HGT	Not-validated		H9KDZ9	2e-58	201	NA	NA	NA	Q7NSV2	4.7	37.7	NA	NA	NA	F9WHP5	6e-88	291	NA	NA	NA
ENSG00000240563	LINE-1 type transposase domain containing 1					ENST00000498273	44	protist	12371	52.6111	class B HGT	Validated	protist	Q8N5B5	6e-24	106	E3GXW0	7e-05	55.1	C0R5Q7	4e-05	55.5	G8ZUT2	1e-05	57.8	Q4YHJ3	5e-36	150	B9RDZ2	9e-05	54.7
ENSG00000243978	retrotransposon gag domain containing 1					ENST00000540313	43	protist	21850	43	class B HGT	Not-validated		A8Y4K4	2e-35	156	A9A166	9e-10	72	B1I7N4	4e-36	159	H6C503	5e-37	161	E9AEM9	3e-48	199	Q00TR5	5e-12	79.3
ENSG00000254656	retrotransposon-like 1			GO:0007275;GO:0016021	multicellular organismal development; integral to membrane	ENST00000534062	91	fungi	13560	63.6667	class B HGT	Validated	fungi	E0VZF7	1e-29	135	NA	NA	NA	NA	NA	NA	Q5KF44	3e-57	226	F2UTM4	4e-30	137	Q7XX57	2e-40	171
ENSG00000260383	HEATR7A					ENST00000564535	45	protist	26264	45	class B HGT	Not-validated		B3RJ38	0	750	A0RUH1	9.4	38.5	A4X4V1	0.007	49.3	Q7RX24	0.044	46.2	E9CFH8	0	795	D8RM36	2e-85	317
ENSG00000263074	arylsulfatase G	3.1.6.-	Sulfuric Ester Hydrolases	GO:0006790;GO:0005615;GO:0005783;GO:0005764;GO:0046872;GO:0004065	sulfur compound metabolic process; extracellular space; endoplasmic reticulum; lysosome; metal ion binding; arylsulfatase activity	ENST00000570630	74	protist	7440	43.7333	class B HGT	Validated	protist	H3II33	1e-81	288	G7WPK6	3e-53	205	A4CMB0	4e-79	280	F9FJ48	3e-45	177	A9V957	3e-107	362	B9TNN8	4e-20	99
ENSG00000070269	C14orf101			GO:0016021	integral to membrane	ENST00000261556	337.4	protist	9911	308.709	class A HGT	Validated		B4LPG6	3.7	36.6	NA	NA	NA	Q74D30	1e-21	108	NA	NA	NA	F2UMG2	2e-110	374	C1MGQ7	1e-44	182
ENSG00000102805	ceroid-lipofuscinosis, neuronal 5			GO:0007420;GO:0030163;GO:0007601;GO:0008219;GO:0006465;GO:0007040;GO:0042551;GO:0022008;GO:0007042;GO:0070085;GO:0016021;GO:0048471;GO:0005783;GO:0005794;GO:0005764;GO:0005775;GO:0005765;GO:0005515;GO:0005537	brain development; protein catabolic process; visual perception; cell death; signal peptide processing; lysosome organization; neuron maturation; neurogenesis; lysosomal lumen acidification; glycosylation; integral to membrane; perinuclear region of cytoplasm; endoplasmic reticulum; Golgi apparatus; lysosome; vacuolar lumen; lysosomal membrane; protein binding; mannose binding	ENST00000377453	84.1	protist	8287	86.7	class A HGT	Validated	protist	E3MZU2	6	38.9	NA	NA	NA	D2SFS1	0.59	42.4	C4YAR7	5.1	39.3	F4PKD3	3e-27	123	NA	NA	NA
ENSG00000103044	hyaluronan synthase 3			GO:0045893;GO:0005975;GO:0030213;GO:1900106;GO:0016021;GO:0005887;GO:0036117;GO:0050501	positive regulation of transcription, DNA-dependent; carbohydrate metabolic process; hyaluronan biosynthetic process; positive regulation of hyaluranon cable assembly; integral to membrane; integral to plasma membrane; hyaluranon cable; hyaluronan synthase activity	ENST00000569188	211.4	fungi	929	166.674	class A HGT	Validated	fungi	E1FR74	1e-05	56.6	F4G0D4	9e-14	81.6	E4SPX6	5e-44	171	I1C447	8e-77	268	B8C4Q2	1e-07	62.8	D8RV47	0.15	43.1
ENSG00000105509	hyaluronan synthase 1	2.4.1.212	hyaluronan synthase	GO:0007155;GO:0006024;GO:0030213;GO:0010764;GO:0036120;GO:0005624;GO:0005887;GO:0050501	cell adhesion; glycosaminoglycan biosynthetic process; hyaluronan biosynthetic process; negative regulation of fibroblast migration; cellular response to platelet-derived growth factor stimulus; membrane fraction; integral to plasma membrane; hyaluronan synthase activity	ENST00000222115	202.5	fungi	929	166.674	class A HGT	Validated	fungi	H2VHT5	8e-07	60.5	E4NTD4	5e-10	70.1	E4SPX6	6e-41	161	I1C447	2e-75	263	B8C4Q2	6e-11	73.6	I1GS19	0.002	48.9
ENSG00000107618	retinol binding protein 3, interstitial			GO:0006508;GO:0007601;GO:0006629;GO:0006810;GO:0033165;GO:0005501;GO:0008236;GO:0016918	proteolysis; visual perception; lipid metabolic process; transport; interphotoreceptor matrix; retinoid binding; serine-type peptidase activity; retinal binding	ENST00000224600	102.1	bacteria	9211	104.318	class A HGT	Validated		P18832	0.003	48.9	H6QAY2	0.073	45.4	D3Q8X3	6e-37	151	Q6C0S3	0.63	42.4	F0YCB3	0.0003	53.5	B9TEN1	5e-27	122
ENSG00000116721	PRAME family member 1					ENST00000400814	71.7	protist	41390	71.7	class A HGT	Validated	protist	A8MVS2	0.004	44.3	NA	NA	NA	B7IMW8	5.5	36.6	G3JR84	0.44	40.8	F9W358	7e-28	116	D8TJD5	4	37.7
ENSG00000117115	peptidyl arginine deiminase, type II			GO:0018101;GO:0005737;GO:0005509;GO:0004668	peptidyl-citrulline biosynthetic process from peptidyl-arginine; cytoplasm; calcium ion binding; protein-arginine deiminase activity	ENST00000375486	463.6	bacteria	318	362.419	class A HGT	Validated	bacteria	B4JS81	0.071	45.4	NA	NA	NA	B7KD01	2e-160	509	Q0U561	8e-42	172	F0VFW1	0.087	45.4	D8RMB6	1.7	40
ENSG00000125458	5', 3'-nucleotidase, cytosolic			GO:0044281;GO:0006144;GO:0016311;GO:0006206;GO:0055086;GO:0046135;GO:0006195;GO:0009223;GO:0009264;GO:0005634;GO:0005737;GO:0005829;GO:0005739;GO:0046872;GO:0008253;GO:0019103;GO:0008252;GO:0016791	small molecule metabolic process; purine nucleobase metabolic process; dephosphorylation; pyrimidine nucleobase metabolic process; nucleobase-containing small molecule metabolic process; pyrimidine nucleoside catabolic process; purine nucleotide catabolic process; pyrimidine deoxyribonucleotide catabolic process; deoxyribonucleotide catabolic process; nucleus; cytoplasm; cytosol; mitochondrion; m…	ENST00000245552	134.5	bacteria	10416	114.5	class A HGT	Validated	protist	E3LP71	0.88	38.5	F4C0W1	0.79	38.1	A9IDL2	9e-50	173	B6HQ94	0.15	41.2	C5LEP4	3e-29	122	Q7EYT8	0.72	38.9
ENSG00000133561	GTPase, IMAP family member 6			GO:0005525	GTP binding	ENST00000328902	40.6	plant	11948	33.7111	class A HGT	Validated	protist	F1QNI4	9e-13	77.4	NA	NA	NA	Q2JTB1	0.001	49.7	A8NJN0	0.006	48.5	A2FTJ3	3e-07	60.5	A9RB96	1e-25	118
ENSG00000133574	GTPase, IMAP family member 4			GO:0005634;GO:0005829;GO:0005525	nucleus; cytosol; GTP binding	ENST00000255945	51.4	plant	86475	51.4	class A HGT	Validated		F1QNI4	2e-18	93.6	B6YX92	2.7	37.7	B0CCA1	0.001	49.7	G5EH97	3e-05	54.3	C4MBS5	7e-10	68.9	F4HT25	4e-36	145
ENSG00000136153	LIM domain 7					ENST00000377499	46.5	protist	75779	46.5	class A HGT	Validated	protist	H9JLZ2	1e-15	85.5	NA	NA	NA	B8H1L2	0.047	45.4	I1CEX9	5e-10	68.2	D3B006	5e-29	132	C5WMK5	0.24	43.1
ENSG00000136830	family with sequence similarity 129, member B			GO:0043066;GO:0005829;GO:0005912;GO:0005543	negative regulation of apoptotic process; cytosol; adherens junction; phospholipid binding	ENST00000373312	73.5	protist	9760	57.86	class A HGT	Validated	protist	G6DB46	0.3	43.5	F9VNS7	6.5	37.7	A1TVX0	0.17	43.1	F4P7Y3	2.8	39.3	F4PJ42	9e-25	117	E1ZP48	0.97	41.6
ENSG00000140718	fat mass and obesity associated			GO:0060612;GO:0001659;GO:0006307;GO:0010883;GO:0042245;GO:0035552;GO:0035553;GO:0040014;GO:0044065;GO:0070350;GO:0070989;GO:0080111;GO:0005634;GO:0016702;GO:0035515;GO:0035516;GO:0043734;GO:0008198	adipose tissue development; temperature homeostasis; DNA dealkylation involved in DNA repair; regulation of lipid storage; RNA repair; oxidative single-stranded DNA demethylation; oxidative single-stranded RNA demethylation; regulation of multicellular organism growth; regulation of respiratory system process; regulation of white fat cell proliferation; oxidative demethylation; DNA demethylation;…	ENST00000471389	97.3	plant	5181	127.421	class A HGT	Validated		C9J4C3	2e-15	91.7	NA	NA	NA	NA	NA	NA	NA	NA	NA	B8BV54	8e-40	167	C1MZ05	3e-47	189
ENSG00000142619	peptidyl arginine deiminase, type III	3.5.3.15	protein-arginine deiminase	GO:0018101;GO:0005634;GO:0005737;GO:0005509;GO:0004668	peptidyl-citrulline biosynthetic process from peptidyl-arginine; nucleus; cytoplasm; calcium ion binding; protein-arginine deiminase activity	ENST00000375460	421.9	bacteria	318	362.419	class A HGT	Validated	bacteria	E5SHZ9	6e-05	55.1	O29425	8.5	35.8	B7K011	1e-151	477	E3RML8	8e-46	183	F0VEM3	0.13	44.3	I1HX15	0.016	47
ENSG00000142623	peptidyl arginine deiminase, type I	3.5.3.15	protein-arginine deiminase	GO:0006464;GO:0018101;GO:0005737;GO:0005509;GO:0004668	cellular protein modification process; peptidyl-citrulline biosynthetic process from peptidyl-arginine; cytoplasm; calcium ion binding; protein-arginine deiminase activity	ENST00000375471	455.1	bacteria	318	362.419	class A HGT	Validated	bacteria	E9HUN6	4.2	38.9	H8I645	3.4	38.9	B7K011	4e-156	494	Q0U561	1e-42	174	B6KNY9	2.5	40.4	D8U3H4	0.047	45.4
ENSG00000148219	astrotactin 2			GO:0016021	integral to membrane	ENST00000358637	269	protist	74492	269	class A HGT	Not-validated		B7PZJ2	1e-16	89	NA	NA	NA	NA	NA	NA	I1BL27	1e-16	93.2	Q7R7B9	9e-109	358	Q7Y1P7	2e-16	92.8
ENSG00000148288	globoside alpha-1,3-N-acetylgalactosaminyltransferase 1	2.4.1.-	Hexosyltransferases	GO:0006486;GO:0009247;GO:0016021;GO:0000139;GO:0046872;GO:0047277	protein glycosylation; glycolipid biosynthetic process; integral to membrane; Golgi membrane; metal ion binding; globoside alpha-N-acetylgalactosaminyltransferase activity	ENST00000372040	90.7	bacteria	9073	92.6364	class A HGT	Validated	protist	A8QE87	1.1	39.3	NA	NA	NA	F8KUR1	3e-31	130	B6QCB9	0.017	46.2	F2U7J8	8e-27	124	E1ZBZ0	0.87	40.4
ENSG00000152291	trans-golgi network protein 2			GO:0016021;GO:0005634;GO:0005886;GO:0005794;GO:0005802;GO:0030133;GO:0005515	integral to membrane; nucleus; plasma membrane; Golgi apparatus; trans-Golgi network; transport vesicle; protein binding	ENST00000444342	38.3	protist	69036	38.3	class A HGT	Not-validated		A8X9J5	2e-17	94.7	Q2FKR0	8e-08	63.5	B0THR3	5e-27	119	A7TJN8	5e-16	90.1	B8BW49	9e-30	133	D8TXD4	3e-13	77.8
ENSG00000154122	ankylosis, progressive homolog (mouse)			GO:0001501;GO:0030500;GO:0007626;GO:0030505;GO:0016021;GO:0005886;GO:0005887;GO:0019867;GO:0015114;GO:0030504;GO:0005315	skeletal system development; regulation of bone mineralization; locomotory behavior; inorganic diphosphate transport; integral to membrane; plasma membrane; integral to plasma membrane; outer membrane; phosphate ion transmembrane transporter activity; inorganic diphosphate transmembrane transporter activity; inorganic phosphate transmembrane transporter activity	ENST00000284268	128.9	protist	9370	150.864	class A HGT	Validated		F5GXN7	2e-17	90.1	NA	NA	NA	A6TL50	1e-09	70.9	NA	NA	NA	A9UQU9	3e-58	219	C7J001	5.8	40
ENSG00000157358	PRAME family member 15					ENST00000330087	45.4	protist	46168	45.4	class A HGT	Validated	protist	F1SUY5	3e-17	88.6	NA	NA	NA	F4KP47	1.6	39.7	C9SPM7	1.2	40	F9W358	1e-33	134	B9T6Y1	0.39	41.6
ENSG00000159339	peptidyl arginine deiminase, type IV			GO:0006351;GO:0006464;GO:0006355;GO:0016568;GO:0018101;GO:0005634;GO:0005737;GO:0005509;GO:0004668	transcription, DNA-dependent; cellular protein modification process; regulation of transcription, DNA-dependent; chromatin modification; peptidyl-citrulline biosynthetic process from peptidyl-arginine; nucleus; cytoplasm; calcium ion binding; protein-arginine deiminase activity	ENST00000375448	417.5	bacteria	318	362.419	class A HGT	Validated	bacteria	E1GHH9	0.06	43.5	NA	NA	NA	B7K011	4e-149	461	E3RML8	1e-45	180	F2TZA4	3.6	38.9	I1NET8	0.9	40.4
ENSG00000166532	ribosomal modification protein rimK-like family member B			GO:0006464;GO:0005737;GO:0005524;GO:0046872;GO:0016881;GO:0016879	cellular protein modification process; cytoplasm; ATP binding; metal ion binding; acid-amino acid ligase activity; ligase activity, forming carbon-nitrogen bonds	ENST00000538135	63.8	archaea	57287	63.8	class A HGT	Validated		E1GHX3	0.033	46.2	Q8PUI7	7e-23	110	G2KLL8	3e-21	105	NA	NA	NA	D2VXM9	8e-13	79.7	A8IRK2	0.37	43.5
ENSG00000170222	ADP-ribose/CDP-alcohol diphosphatase, manganese-dependent			GO:0046872;GO:0047631;GO:0047734	metal ion binding; ADP-ribose diphosphatase activity; CDP-glycerol diphosphatase activity	ENST00000379774	180.1	plant	8718	169.945	class A HGT	Not-validated		B7P8U4	2e-09	63.9	NA	NA	NA	Q11IA1	7e-29	122	Q6C3I8	0.13	42.4	H3GAK6	2e-63	216	I1QDE3	3e-74	244
ENSG00000170961	hyaluronan synthase 2			GO:0008284;GO:0070295;GO:0035810;GO:0001822;GO:0071498;GO:0071347;GO:0071356;GO:2000147;GO:0030213;GO:0036120;GO:1900625;GO:0005624;GO:0005887;GO:0005625;GO:0050501	positive regulation of cell proliferation; renal water absorption; positive regulation of urine volume; kidney development; cellular response to fluid shear stress; cellular response to interleukin-1; cellular response to tumor necrosis factor; positive regulation of cell motility; hyaluronan biosynthetic process; cellular response to platelet-derived growth factor stimulus; positive regulation o…	ENST00000303924	219.2	fungi	929	166.674	class A HGT	Validated	fungi	E5SJ01	2e-06	60.8	F4G0D4	7e-14	83.2	E4SPX6	2e-43	173	I1C447	3e-78	280	B5YNX7	3e-09	69.3	D7UBV9	0.053	45.4
ENSG00000172508	carnosine synthase 1			GO:0006200;GO:0035499;GO:0005575;GO:0005524;GO:0046872;GO:0016887;GO:0047730	ATP catabolic process; carnosine biosynthetic process; cellular_component; ATP binding; metal ion binding; ATPase activity; carnosine synthase activity	ENST00000423745	93.6	protist	46490	93.6	class A HGT	Validated	bacteria	Q9U348	6e-06	57.4	Q8PZ07	0.73	41.6	C1ARJ7	2e-19	100	C9SRP9	3e-10	72.4	C5KXN2	1e-35	151	E1ZD85	1e-32	142
ENSG00000172757	cofilin 1 (non-muscle)			GO:0005622;GO:0003779	intracellular; actin binding	ENST00000531407	30.9	fungi	90563	30.9	class A HGT	Validated	fungi	B3S0K8	1e-15	80.1	D5VSB2	3.7	37.4	E8U711	0.19	41.2	Q6C0Y0	1e-26	111	E9C3I8	4e-21	95.5	Q01BL8	3e-19	96.3
ENSG00000175573	chromosome 11 open reading frame 68					ENST00000449692	59.9	fungi	71497	59.9	class A HGT	Validated		D6WQ69	0.0005	48.1	A2SR66	6e-06	54.7	F8GJU8	7e-07	56.6	B0DGU4	5e-24	108	Q54BD9	0.2	39.3	E1ZIC3	4e-10	69.7
ENSG00000175868	calcitonin-related polypeptide beta			GO:0007165;GO:0006874;GO:0042311;GO:0005576;GO:0005625;GO:0005184	signal transduction; cellular calcium ion homeostasis; vasodilation; extracellular region; soluble fraction; neuropeptide hormone activity	ENST00000533448	32.2	protist	34194	32.2	class A HGT	Not-validated		G0PP17	3e-17	92.8	NA	NA	NA	B8ERX6	2.1	38.5	NA	NA	NA	Q7RAY6	1e-27	125	NA	NA	NA
ENSG00000177181	ribosomal modification protein rimK-like family member A			GO:0006464;GO:0005737;GO:0005524;GO:0046872;GO:0016881;GO:0016879	cellular protein modification process; cytoplasm; ATP binding; metal ion binding; acid-amino acid ligase activity; ligase activity, forming carbon-nitrogen bonds	ENST00000431473	74.4	archaea	1334	62.6679	class A HGT	Validated		E1GHX3	0.0001	51.6	Q8TR23	6e-30	126	E1SMS0	1e-27	119	F4P233	0.033	44.7	D2VXM9	6e-19	95.9	B9TJB8	0.003	47
ENSG00000179144	GTPase, IMAP family member 7			GO:0005525	GTP binding	ENST00000313543	58.2	plant	10461	49.04	class A HGT	Validated	plant	F1QNI4	7e-19	92.8	B6YY01	0.18	41.6	E1P6D7	2e-05	53.5	G4TMP9	0.0001	51.6	A2FTJ3	4e-11	70.5	F4HT25	2e-39	151
ENSG00000196329	GTPase, IMAP family member 5			GO:0043066;GO:0002925;GO:0045019;GO:0001659;GO:0043029;GO:0045588;GO:0045954;GO:0010524;GO:0032689;GO:0030217;GO:0046902;GO:0045838;GO:0050868;GO:0043011;GO:0050995;GO:0002729;GO:0032831;GO:0016021;GO:0005741;GO:0005764;GO:0005739;GO:0005525	negative regulation of apoptotic process; positive regulation of humoral immune response mediated by circulating immunoglobulin; negative regulation of nitric oxide biosynthetic process; temperature homeostasis; T cell homeostasis; positive regulation of gamma-delta T cell differentiation; positive regulation of natural killer cell mediated cytotoxicity; positive regulation of calcium ion transpo…	ENST00000358647	35.8	plant	4143	31.5067	class A HGT	Validated		F1QNI4	7e-15	83.2	NA	NA	NA	D3RTZ0	0.003	48.1	B8PH07	0.002	48.9	A2FTJ3	3e-09	65.9	A9RB96	3e-26	119
ENSG00000205309	5',3'-nucleotidase, mitochondrial	3.1.3.-	Phosphoric Monoester Hydrolases	GO:0044281;GO:0006260;GO:0006206;GO:0055086;GO:0046135;GO:0046079;GO:0009223;GO:0005739;GO:0005759;GO:0000166;GO:0046872;GO:0008253;GO:0008252	small molecule metabolic process; DNA replication; pyrimidine nucleobase metabolic process; nucleobase-containing small molecule metabolic process; pyrimidine nucleoside catabolic process; dUMP catabolic process; pyrimidine deoxyribonucleotide catabolic process; mitochondrion; mitochondrial matrix; nucleotide binding; metal ion binding; 5'-nucleotidase activity; nucleotidase activity	ENST00000389022	107.8	bacteria	91885	107.8	class A HGT	Validated		B5DJB4	0.15	41.2	NA	NA	NA	A9IDL2	4e-39	149	G2R0C3	0.57	40.8	C5LDZ5	1e-26	117	D8TYV0	3.5	38.1
ENSG00000212907	mitochondrially encoded NADH dehydrogenase 4L			GO:0044281;GO:0022904;GO:0006120;GO:0016021;GO:0005743;GO:0005747;GO:0008137	small molecule metabolic process; respiratory electron transport chain; mitochondrial electron transport, NADH to ubiquinone; integral to membrane; mitochondrial inner membrane; mitochondrial respiratory chain complex I; NADH dehydrogenase (ubiquinone) activity	ENST00000361335	69.2	protist	13421	58.8571	class A HGT	Validated	protist	P15554	4e-13	67.8	G7WKF4	0.0003	43.1	E6YHR9	2e-08	55.1	Q9B6D4	3e-05	45.8	Q4XHF3	4e-40	137	Q0P3E8	2e-06	49.7
ENSG00000213203	GTPase, IMAP family member 1			GO:0030183;GO:0030217;GO:0016021;GO:0005789;GO:0000139;GO:0005783;GO:0005525	B cell differentiation; T cell differentiation; integral to membrane; endoplasmic reticulum membrane; Golgi membrane; endoplasmic reticulum; GTP binding	ENST00000307194	49.7	plant	7646	46.675	class A HGT	Validated		E1GSW7	3e-15	81.3	NA	NA	NA	Q7V5T5	0.17	43.9	D4DET3	1.4	41.2	B0ENG9	0.0001	54.3	D8SSD2	8e-31	131
ENSG00000216937	coiled-coil domain containing 7					ENST00000545067	47.7	protist	96199	47.7	class A HGT	Validated		A7SDV0	9e-09	64.3	NA	NA	NA	NA	NA	NA	Q5KPR2	0.0002	51.2	Q7R7B9	4e-23	112	C1MJF4	0.001	47.8
ENSG00000232423	PRAME family member 6					ENST00000376192	45	protist	85878	45	class A HGT	Validated	protist	F1SUY5	1e-18	92	NA	NA	NA	F4KP47	0.13	42.7	G3JID5	0.1	43.1	F9W358	2e-35	137	I1R105	0.37	41.2
ENSG00000242265	paternally expressed 10			GO:0006915;GO:0030154;GO:0030512;GO:0005634;GO:0005737;GO:0003677;GO:0008270;GO:0005515	apoptotic process; cell differentiation; negative regulation of transforming growth factor beta receptor signaling pathway; nucleus; cytoplasm; DNA binding; zinc ion binding; protein binding	ENST00000488574	52.1	fungi	38213	52.1	class A HGT	Validated	fungi	G0MWG3	0.004	48.9	NA	NA	NA	Q0RLJ2	0.009	47.8	I1BPX6	1e-19	101	H3GRH5	0.0001	53.9	I1HNB7	9e-08	63.9
ENSG00000256062	ABO blood group (transferase A, alpha 1-3-N-acetylgalactosaminyltransferase; transferase B, alpha 1-3-galactosyltransferase)					ENST00000319878	83.6	bacteria	3430	98.3187	class A HGT	Validated		H3INK7	3.7	37.4	NA	NA	NA	F8KUR1	2e-29	121	F7W8H2	1	38.9	F2U7J8	5e-17	90.1	Q6ZD75	0.56	38.1
ENSG00000265203	retinol binding protein 3, interstitial			GO:0006508;GO:0007601;GO:0006629;GO:0006810;GO:0033165;GO:0005501;GO:0008236;GO:0016918	proteolysis; visual perception; lipid metabolic process; transport; interphotoreceptor matrix; retinoid binding; serine-type peptidase activity; retinal binding	ENST00000584701	102.1	bacteria	9211	104.318	class A HGT	Validated		P18832	0.003	48.9	H6QAY2	0.073	45.4	D3Q8X3	6e-37	151	Q6C0S3	0.63	42.4	F0YCB3	0.0003	53.5	B9TEN1	5e-27	122
class C HGT											35
class B HGT											71
class A HGT											39

## Sheet: D. melanogaster
gene ID	gene name / description	EC	EC name	GO ID	GO name	transcript ID	h index	taxon from the blastX	ortholog group number	ortholog group average h index	HGT classification	Phylogenetic validation	Taxon if determined	metazoa_uniprot_best_hit_accession	metazoa_uniprot_best_hit_E-value	metazoa_uniprot_best_hit_bitscore	archaea_uniprot_best_hit_accession	archaea_uniprot_best_hit_E-value	archaea_uniprot_best_hit_bitscore	bacteria_uniprot_best_hit_accession	bacteria_uniprot_best_hit_E-value	bacteria_uniprot_best_hit_bitscore	fungi_uniprot_best_hit_accession	fungi_uniprot_best_hit_E-value	fungi_uniprot_best_hit_bitscore	protist_uniprot_best_hit_accession	protist_uniprot_best_hit_E-value	protist_uniprot_best_hit_bitscore	plants_uniprot_best_hit_accession	plants_uniprot_best_hit_E-value	plants_uniprot_best_hit_bitscore
FBgn0000116	Arginine kinase, putative			GO:0005524; GO:0004054	ATP binding; arginine kinase activity	FBtr0076545	51	protist	294	28.725	class C HGT	Validated	protist	E3LD29	7e-163	477	NA	NA	NA	A6QBA0	3e-123	374	Q4P9C7	1.4	39.7	E7LM38	0	528	I1QNF6	0.01	46.2
FBgn0000427	Defective chorion 1			GO:0042600; GO:0007306; GO:0005576; GO:0005213	chorion; eggshell chorion assembly; extracellular region; structural constituent of chorion	FBtr0071147	31.1	plant	1099	9.19091	class C HGT	Validated		H2XRB8	6e-11	73.9	D8J7D0	1e-05	57.4	D5AR78	6e-10	71.6	Q6CE66	4e-12	78.6	Q54G14	6e-07	62	Q0JJP4	1e-20	105
FBgn0002873	Mushroom body defect	1.15.1.1	superoxide dismutase	GO:0003677; GO:0045179; GO:0055059; GO:0045180; GO:0005813; GO:0005875; GO:0016319; GO:0005515; GO:0007058; GO:0051233; GO:0004784	DNA binding; apical cortex; asymmetric neuroblast division; basal cortex; centrosome; microtubule associated complex; mushroom body development; protein binding; spindle assembly involved in female meiosis II; spindle midzone; superoxide dismutase activity	FBtr0308329	32	protist	992	21.6609	class C HGT	Not-validated		H3INW5	3e-44	186	A9A4J3	6e-28	132	C0ZAA3	2e-34	153	C5MCD9	2e-41	176	Q4Q3D8	8e-54	218	C5YG07	2e-35	156
FBgn0011722	Chromosome undetermined scaffold_3, whole genome shotgun sequence			GO:0007411; GO:0005488; GO:0031589; GO:0006911; GO:0005578; GO:0033628	axon guidance; binding; cell-substrate adhesion; phagocytosis, engulfment; proteinaceous extracellular matrix; regulation of cell adhesion mediated by integrin	FBtr0079275	36	protist	7107	26.25	class C HGT	Not-validated		F1Q4P0	7e-22	112	A9A4J3	1e-16	94.7	A9KRR3	5e-24	119	I1C780	1e-20	108	A0CWT0	7e-33	148	B9RCP5	2e-08	67.8
FBgn0028573	Pericardin			GO:0007507; GO:0002009; GO:0005578	heart development; morphogenesis of an epithelium; proteinaceous extracellular matrix	FBtr0076064	44	protist	2741	9.83333	class C HGT	Not-validated		H8WGY3	6e-29	135	H8I5V3	6e-11	75.9	A2C6D7	2e-30	139	C6HC19	2e-19	103	G4ZWI1	7e-45	179	A8J1N3	4e-13	82
FBgn0035168	CG13889			GO:0042048	olfactory behavior	FBtr0332752	37	protist	2030	15.1	class C HGT	Not-validated		F1Q4P0	5e-25	122	F8AI78	5e-10	72.8	C0ZAA3	4e-21	109	B6K2V7	7e-21	108	A2DGN0	4e-36	159	C5YG07	6e-18	99.4
FBgn0037836	Putative uncharacterized protein			GO:0008603; GO:0007165	cAMP-dependent protein kinase regulator activity; signal transduction	FBtr0302798	46	fungi	7398	8.36667	class C HGT	Not-validated		C3YKW0	4e-29	137	D3E4W1	2e-13	84	Q4A0V8	6e-31	142	A7TJN8	4e-43	183	A2FCH0	3e-34	153	Q9LH98	3e-25	124
FBgn0039349	succinate-semialdehyde dehydrogenase [NAD(P)+] (EC 1.2.1.16)	1.2.1.24	succinate-semialdehyde dehydrogenase (NAD+)	GO:0004777	succinate-semialdehyde dehydrogenase activity	FBtr0100569	30	bacteria	96	-120.256	class C HGT	Validated	bacteria	H3IRG3	3e-171	507	NA	NA	NA	A1K6T2	0	537	F9G082	1e-161	484	E9C873	3e-166	495	I1HXS5	2e-170	506
FBgn0040034	Predicted protein (Fragment)	3.6.1.3	adenosinetriphosphatase	GO:0005524; GO:0016887; GO:0003774; GO:0016459	ATP binding; ATPase activity; motor activity; myosin complex	FBtr0302250	32	protist	94	-137.968	class C HGT	Not-validated		I1FUA9	2e-127	412	NA	NA	NA	NA	NA	NA	C5DV61	9e-77	268	A9UV43	1e-138	444	D8TCN9	1e-82	282
FBgn0045063	fused lobes	3.2.1.52	beta-L-N-acetylhexosaminidase	GO:0006491; GO:0016231; GO:0007420; GO:0043169; GO:0005770; GO:0005886	N-glycan processing; beta-N-acetylglucosaminidase activity; brain development; cation binding; late endosome; plasma membrane	FBtr0087946	39	fungi	3914	27.2857	class C HGT	Validated		F1S2J8	3e-66	241	C7P3E8	8e-22	109	G8NZA4	6e-46	184	G8B9Z2	2e-79	280	E9C991	4e-59	220	D7KF61	1e-75	269
FBgn0050069	Putative cell surface-expressed gene family					FBtr0087530	39	protist	1485	29.3053	class C HGT	Not-validated		G3TGT5	5e-94	352	A0RYC6	2e-28	132	Q2SC34	3e-30	140	C7YRX8	1e-66	261	F9WCV1	2e-107	391	Q9ZUC3	1e-52	211
FBgn0050375	Conserved hypthetical protein	3.4.21.-	Serine endopeptidases	GO:0006508; GO:0004252	proteolysis; serine-type endopeptidase activity	FBtr0088799	33	bacteria	5449	28.4923	class C HGT	Not-validated		E1B9Z9	3e-33	142	NA	NA	NA	F2RDS2	5e-48	175	E3RNS2	4e-27	117	NA	NA	NA	NA	NA	NA
FBgn0053017	Putative uncharacterized protein					FBtr0087135	44.5	protist	9481	8.53	class C HGT	Not-validated		G1NQ41	2e-12	80.5	F8DCE8	0.001	51.2	D2QD48	5e-07	62	G0SBI6	4e-10	73.6	A2D8J4	5e-26	125	B9RRV5	9e-08	65.1
FBgn0083945	Putative uncharacterized protein					FBtr0300423	43	protist	478	12.0742	class C HGT	Validated	protist	G4VTB8	7e-27	123	B9LS02	1e-10	72	Q0C3S0	5e-15	84.7	G1UB67	0.13	43.9	E9BYT4	2e-39	166	Q018Y6	7e-18	95.5
FBgn0086690	cp309			GO:0005814; GO:0001539; GO:0048598; GO:0007020; GO:0007605	centriole; ciliary or flagellar motility; embryonic morphogenesis; microtubule nucleation; sensory perception of sound	FBtr0305979	34	protist	2166	25.1313	class C HGT	Not-validated		H3AGZ6	3e-29	137	A9A4J3	3e-14	87.8	C0ZAA3	2e-19	104	B6K2V7	1e-23	119	A2DGN0	1e-39	171	Q7XN10	5e-24	120
FBgn0259246	Bruchpilot					FBtr0305062	119	protist	177	13.3887	class C HGT	Validated		H0VCZ3	1e-55	221	NA	NA	NA	A9KRR3	1e-36	160	H1VUI5	1e-38	166	Q4Q3D8	4e-91	340	B9RCP5	2e-36	160
FBgn0261336	Myosin-X			GO:0005524; GO:0003774; GO:0016459	ATP binding; motor activity; myosin complex	FBtr0302249	31	protist	126	-403.004	class C HGT	Not-validated		F6WNE0	1e-39	151	NA	NA	NA	NA	NA	NA	G1XLK7	1e-31	128	F2U1G9	2e-50	182	F4I5Q6	3e-35	139
FBgn0000527	Non-ribosomal peptide synthetase modules			GO:0000036; GO:0043042; GO:0003833; GO:0007593; GO:0048037; GO:0048067; GO:0005737; GO:0042417; GO:0001692; GO:0045475; GO:0006583; GO:0048022; GO:0048082	acyl carrier activity; amino acid adenylylation by nonribosomal peptide synthase; beta-alanyl-dopamine synthase activity; chitin-based cuticle tanning; cofactor binding; cuticle pigmentation; cytoplasm; dopamine metabolic process; histamine metabolic process; locomotor rhythm; melanin biosynthetic process from tyrosine; negative regulation of melanin biosynthetic process; regulation of adult chit…	FBtr0084106	53	bacteria	5460	47.0769	class B HGT	Not-validated		H2WV46	9e-62	233	NA	NA	NA	E5AS69	1e-76	286	G7X9S6	1e-50	203	NA	NA	NA	B9TBD3	6e-56	215
FBgn0027560	Alpha,alpha-trehalose-phosphate synthase (UDP-forming) (EC 2.4.1.15) (EC 3.1.3.12)	2.4.1.15	alpha,alpha-trehalose-phosphate synthase (UDP-forming)	GO:0003825; GO:0005992	alpha,alpha-trehalose-phosphate synthase (UDP-forming) activity; trehalose biosynthetic process	FBtr0077431	160	archaea	8326	130	class B HGT	Not-validated		C3YYV7	2e-68	245	D2REU5	2e-124	405	H8KQW5	3e-116	383	I1CNT3	2e-106	356	Q54K57	3e-105	354	B9SZ18	3e-84	300
FBgn0028939	Nimrod C2					FBtr0080588	52	protist	4292	56.3077	class B HGT	Validated	protist	C3ZH97	1e-54	203	NA	NA	NA	A7HDZ9	1e-19	101	C9SXZ4	2e-31	140	D2W009	2e-69	255	NA	NA	NA
FBgn0031201	Putative uncharacterized protein					FBtr0077343	62.6	protist	6622	42.4333	class B HGT	Not-validated		G4VTB8	2e-07	62.4	Q3IR16	1e-06	59.3	F2NJU2	5e-05	54.7	C9SCX3	1.8	40	E9BYT4	7e-27	125	Q018Y6	3e-11	74.7
FBgn0031907	Trehalose 6-phosphatase (EC 3.1.3.12)	3.1.3.12	trehalose-phosphatase	GO:0005992; GO:0004805	trehalose biosynthetic process; trehalose-phosphatase activity	FBtr0079440	92.2	bacteria	3059	80.4733	class B HGT	Validated		F1NCI0	2.6	35.8	D8J5N3	4e-28	119	A4TEH2	4e-29	128	F4P9D1	2e-13	79.3	G4ZCL5	1e-28	121	I1MKK3	2e-28	120
FBgn0031908	Beta-phosphoglucomutase hydrolase (EC 3.1.3.12)	3.1.3.12	trehalose-phosphatase	GO:0005992; GO:0004805	trehalose biosynthetic process; trehalose-phosphatase activity	FBtr0332522	70.8	bacteria	5333	64.5154	class B HGT	Validated		C3ZMN0	0.15	41.2	D2S3A3	7e-17	87	D6YTQ4	9e-25	112	E3KSZ3	7e-11	71.6	G4ZCL5	3e-23	105	I1LVZ5	2e-24	110
FBgn0032010	Putative uncharacterized protein					FBtr0306391	223	plant	867	173.075	class B HGT	Not-validated		C3Y7K1	9e-26	117	NA	NA	NA	E1QLA2	5e-09	68.6	D5GF62	4e-25	120	Q57XU0	2e-80	303	D8T0W0	4e-93	340
FBgn0032329	Arginine methyltransferase 8	2.1.1.-	Methyltransferases	GO:0005737; GO:0008168	cytoplasm; methyltransferase activity	FBtr0080162	55	protist	8146	43.7583	class B HGT	Validated	protist	F6X5I5	3e-59	206	NA	NA	NA	G4QFV6	2e-23	107	G3B8K0	3e-59	205	D2V9J8	3e-80	261	C5YAI3	1e-63	218
FBgn0033277	Conserved hypthetical protein	3.4.21.-	Serine endopeptidases	GO:0006508; GO:0004252	proteolysis; serine-type endopeptidase activity	FBtr0088794	35	bacteria	3860	35.1429	class B HGT	Not-validated		F6Q9M1	5e-27	117	NA	NA	NA	F2RDS2	2e-39	152	H0ESH2	1e-18	94	B7GB65	2e-17	92.8	NA	NA	NA
FBgn0034662	Chromosome undetermined scaffold_122, whole genome shotgun sequence					FBtr0302446	66	protist	3262	62.7286	class B HGT	Not-validated		H3J378	2e-39	171	Q46D86	3e-06	60.8	H8MJU7	9e-07	62.8	D8PU29	7e-05	56.6	A0BR77	2e-59	237	E1ZNU8	0.006	49.7
FBgn0035798	EGF-like domain-containing protein			GO:0005509	calcium ion binding	FBtr0301222	43	protist	1612	39.8722	class B HGT	Validated	protist	I1EWG0	2e-154	534	NA	NA	NA	NA	NA	NA	NA	NA	NA	D3BG27	7e-174	577	NA	NA	NA
FBgn0036440	CG17177					FBtr0075710	45	protist	13360	34.3333	class B HGT	Not-validated		F1Q4P0	3e-24	119	C9RHD0	2e-18	99.8	B3PMQ9	1e-29	137	A7TQ63	2e-30	139	A2EYA1	4e-38	164	F4ISU2	5e-12	79
FBgn0036995	Tyrosine-protein kinase Src42A					FBtr0078223	45	protist	3390	44.7143	class B HGT	Not-validated		C3XWN1	4e-57	226	F4BWY7	2e-29	132	F5X7L6	1e-32	146	NA	NA	NA	E9CJE9	7e-71	271	F6HVC1	1e-37	162
FBgn0039118	Putative uncharacterized protein					FBtr0084461	85	bacteria	7553	75.4167	class B HGT	Validated		I1E8M9	2e-46	166	NA	NA	NA	B8IU66	4e-78	251	F9X2A8	5e-69	228	F0Y459	3e-75	244	B9TFN0	3e-06	54.7
FBgn0039257	tenectin					FBtr0305668	73	protist	4944	52.5385	class B HGT	Not-validated		G0MXP9	5e-54	219	Q2FKR0	4e-40	173	Q06852	6e-41	176	C7YRX8	6e-75	288	H3GVS3	3e-77	292	D8S0I6	2e-49	204
FBgn0041607	Asparagine synthetase	6.3.5.4	asparagine synthase (glutamine-hydrolysing)	GO:0006529; GO:0004066	asparagine biosynthetic process; asparagine synthase (glutamine-hydrolyzing) activity	FBtr0089463	79	protist	1900	67.8235	class B HGT	Not-validated		Q21463	2e-138	425	Q12VP2	3e-45	177	F4LQB4	8e-166	496	I1CRZ3	4e-168	501	E9C2V2	4e-169	504	D8R8X8	1e-156	473
FBgn0041630	Beta-hexosaminidase					FBtr0073236	95	fungi	2984	75.1333	class B HGT	Validated		I1FC92	3e-69	244	C7P3E8	4e-20	102	G8NZA4	5e-56	211	C5FJ51	3e-104	339	F2ULL2	2e-59	224	D8SLN7	5e-87	293
FBgn0243514	Eater			GO:0051637; GO:0006910	Gram-positive bacterial cell surface binding; phagocytosis, recognition	FBtr0310079	167	protist	1228	77.735	class B HGT	Validated		H3JJ78	1e-77	290	NA	NA	NA	A7HED4	1e-50	202	F9G6L4	1e-55	218	D2VUI9	1e-132	457	NA	NA	NA
FBgn0259677	Tyrosine-protein kinase Src42A					FBtr0299928	65	protist	16866	65	class B HGT	Not-validated		Q18902	1e-62	244	NA	NA	NA	Q8F3F6	5e-31	139	NA	NA	NA	E9CJE9	5e-82	309	F6H511	1e-31	144
FBgn0259896	Nimrod C1			GO:0006909; GO:0005886	phagocytosis; plasma membrane	FBtr0080615	37	protist	1794	33.0471	class B HGT	Validated		F1Q5X7	1e-43	178	NA	NA	NA	NA	NA	NA	G2XH68	3e-21	107	D2VUI9	2e-55	215	NA	NA	NA
FBgn0261269	Convoluted			GO:0008045; GO:0035159	motor axon guidance; regulation of tube length, open tracheal system	FBtr0087540	46	protist	6873	35.8333	class B HGT	Not-validated		F1QKB4	7e-53	204	F4BWY7	1e-20	105	F5X7L6	3e-25	122	P14605	7e-21	107	E9CIL3	2e-66	250	D7KLX3	3e-25	121
FBgn0029710	Putative uncharacterized protein					FBtr0070676	256.7	protist	744	266.435	class A HGT	Validated		F6XGT0	0.76	39.3	NA	NA	NA	NA	NA	NA	E4ZIL0	6e-53	194	C6LU36	2e-90	296	A8JIZ1	7.5	36.2
FBgn0030189	Putative uncharacterized protein					FBtr0071441	264.5	protist	744	266.435	class A HGT	Validated		P23132	1.5	38.5	NA	NA	NA	B2VFC8	2.8	38.9	E4ZIL0	3e-47	180	E1EWA2	4e-92	303	NA	NA	NA
FBgn0039151	ATP-grasp enzyme-like protein			GO:0005524; GO:0003824	ATP binding; catalytic activity	FBtr0084585	74.2	bacteria	3163	60.4667	class A HGT	Validated		A7S4P1	0.023	45.8	NA	NA	NA	Q3M6C5	2e-26	120	G7E354	1e-14	85.1	E9AEM9	0.47	42	A8J265	5.2	38.1
class C HGT											17
class B HGT											21
class A HGT											3

## Sheet: C. elegans
gene ID	gene name / description	EC	EC name	GO ID	GO name	transcript ID	h index	taxon from the blastX	ortholog group number	ortholog group average h index	HGT classification	Phylogenetic validation	Taxon if determined	metazoa_uniprot_best_hit_accession	metazoa_uniprot_best_hit_E-value	metazoa_uniprot_best_hit_bitscore	archaea_uniprot_best_hit_accession	archaea_uniprot_best_hit_E-value	archaea_uniprot_best_hit_bitscore	bacteria_uniprot_best_hit_accession	bacteria_uniprot_best_hit_E-value	bacteria_uniprot_best_hit_bitscore	fungi_uniprot_best_hit_accession	fungi_uniprot_best_hit_E-value	fungi_uniprot_best_hit_bitscore	protist_uniprot_best_hit_accession	protist_uniprot_best_hit_E-value	protist_uniprot_best_hit_bitscore	plants_uniprot_best_hit_accession	plants_uniprot_best_hit_E-value	plants_uniprot_best_hit_bitscore
WBGene00000140	anc-1 (abnormal nuclear ANChorage )			GO:0005737;GO:0040010;GO:0002119;GO:0040007;GO:0018996;GO:0003779;GO:0009792;GO:0007010;GO:0051179	cytoskeleton organization (IMP) via [WBPaper00005468] Starr DA et al. (2002); localization (TAS) via [WBPaper00001174] Shakes DC et al. (1989); cytoplasm (IDA) via [WBPaper00005468] Starr DA et al. (2002); actin binding (ISS) via [WBPaper00005468] Starr DA et al. (2002); actin binding (IEA); positive regulation of growth rate (IMP); nematode larval development (IMP); molting cycle, collagen and c…	ZK973.6	229	protist	1902	19.2444	class C HGT	Not-validated		H2L3P8	5e-56	226	D2RRE0	6e-17	98.2	C0QY77	6e-48	201	C4YGV2	8e-37	164	A2EVM7	1e-124	455	A4S4A9	3e-27	132
WBGene00000879	cyn-3 (CYclophyliN )					Y75B12B.5	30	plant	139	1.07907	class C HGT	Not-validated		Q4SXN5	7e-74	229	NA	NA	NA	H8MG37	7e-81	247	B2WMD5	1e-82	251	D3BQE6	7e-86	259	D7MFM9	7e-86	259
WBGene00000991	dhs-28 (DeHydrogenases, Short chain )			GO:0040010;GO:0055114;GO:0005488;GO:0005777;GO:0019915;GO:0016491;GO:0008152;GO:0032934;GO:0003824	peroxisome (IDA) via [WBPaper00033435] Joo HJ et al. (2009); lipid storage (IMP) via [WBPaper00032517] Butcher RA et al. (2009); positive regulation of growth rate (IMP); metabolic process (IEA); oxidoreductase activity (IEA); oxidation reduction (IEA); sterol binding (IEA); catalytic activity (IEA); binding (IEA)	M03A8.1	32	protist	9442	28.75	class C HGT	Validated		Q4VA88	1e-117	369	E1QTT1	3e-34	136	G0AJA5	2e-108	333	F4NYL2	5e-101	333	F0ZRR3	2e-133	401	B9T9F0	7e-61	210
WBGene00001829	hcp-1 (HoloCentric chromosome binding Protein )			GO:0005515;GO:0000777;GO:0000070;GO:0008104;GO:0007052;GO:0005819;GO:0005634;GO:0051382;GO:0031134	mitotic sister chromatid segregation (IMP) via [WBPaper00003772] Moore LL et al. (1999); kinetochore assembly (IMP) via [WBPaper00003772] Moore LL et al. (1999); protein localization (IMP) via [WBPaper00025100] Cheeseman IM et al. (2005); sister chromatid biorientation (IMP) via [WBPaper00025100] Cheeseman IM et al. (2005); condensed chromosome kinetochore (IDA) via [WBPaper00003772] Moore LL et …	ZK1055.1	38	protist	2509	17.4111	class C HGT	Not-validated		H2M656	2e-44	185	A9A4J3	8e-34	150	C0ZAA3	3e-33	149	C5MCD9	5e-43	181	A4HW58	8e-56	223	I1PPV9	1e-43	182
WBGene00002263	lea-1 (plant Late Embryo Abundant (LEA) related)					K08H10.1p	37	plant	573	-1.14286	class C HGT	Not-validated		E2C1X2	3e-31	140	D2S3Q3	9e-15	86.3	C6AAI7	2e-34	148	Q6C800	3e-42	171	E9CGY9	1e-37	158	Q39801	2e-45	177
WBGene00009204	GPI ethanolamine phosphate transferase 2 (EC 2.-.-.-) (Glycosylphosphatidylinositol-anchor biosynthesis protein 7)					F28C6.4a	30	fungi	6946	9.75	class C HGT	Validated		E9GN79	5e-76	270	G7WNY7	0.004	47.4	D3FLW0	8e-10	67.8	Q09782	4e-87	300	D3BKR4	6e-51	201	D7LE17	2e-55	213
WBGene00009214	thn-3 (THaumatiN family )			GO:0040010	positive regulation of growth rate (IMP)	F28D1.4	40	plant	173	26.2281	class C HGT	Not-validated		D6W9V7	2e-59	197	NA	NA	NA	C7PXJ4	1e-36	137	D8QIL7	8e-56	188	D7G3V7	7e-09	62.8	I1IS92	7e-74	237
WBGene00009303	lips-8 (LIPaSe related )			GO:0019915	lipid storage (IMP)	F31F6.7	31	bacteria	7086	26.95	class C HGT	Validated	bacteria	B3RX41	4e-31	129	E1QQ48	1.1	37.7	Q098G8	3e-42	160	F9FYU8	3.1	38.1	A0CI83	3e-22	103	D7KHP9	6.7	35.8
WBGene00009858	thn-4 (THaumatiN family )					F49A5.6	35	plant	173	26.2281	class C HGT	Validated		D6W9V7	3e-49	171	NA	NA	NA	C7PXJ4	2e-36	137	D8QIF2	2e-49	171	D7G3V7	1e-08	62	I1LI21	2e-62	206
WBGene00010306	Putative kinesin K39					F59A2.6	38.2	protist	3040	16.1857	class C HGT	Not-validated		H3AQR2	9e-15	87.8	E3GXW0	3e-11	75.9	Q2SR11	1e-10	73.9	A5DLM2	2e-12	80.1	A4HW58	1e-26	126	B9SQC4	1e-09	70.5
WBGene00010661	tyr-2 (TYRosinase )			GO:0044237;GO:0008152;GO:0016491;GO:0004167	dopachrome isomerase activity (IDA) via [WBPaper00036343] Sendoel A et al. (2010); cellular metabolic process (IDA) via [WBPaper00036343] Sendoel A et al. (2010); metabolic process (IEA); oxidoreductase activity (IEA)	K08E3.1	39	bacteria	259	13.304	class C HGT	Not-validated		C3YUQ0	4e-17	92	NA	NA	NA	F2RIZ9	4e-31	131	F4PBL1	2e-18	96.3	F2UK53	7e-19	99.8	I1KLH0	1e-08	65.5
WBGene00011045	gpx-2 Glutathione PeroXidase	1.11.1.9	glutathione peroxidase	GO:0055114;GO:0004602;GO:0016209;GO:0006979;GO:0016491	antioxidant activity (IEA); oxidoreductase activity (IEA); glutathione peroxidase activity (IEA); response to oxidative stress (IEA); oxidation reduction (IEA)	R05H10.5	37	plant	629	18.3733	class C HGT	Not-validated		Q4H1F9	1e-50	170	NA	NA	NA	A4YZX8	3e-49	165	G3ATT9	1e-44	154	D2V200	2e-54	179	I1P2W5	1e-64	207
WBGene00011794	nep-21 (NEPrilysin metallopeptidase family )	3.4.24.-	Metalloendopeptidases			T16A9.4	34	protist	255	-109.259	class C HGT	Not-validated		H9ITE9	7e-152	470	Q468F8	4e-71	255	A9F672	1e-100	335	E3RW23	1e-96	326	B6KW87	6e-170	504	C1E4R8	2e-50	195
WBGene00013672	catp-1 (Cation transporting ATPase )			GO:0016021;GO:0006812;GO:0040024;GO:0008152;GO:0006754;GO:0002119;GO:0003824;GO:0016020;GO:0016820;GO:0005524;GO:0015662	nematode larval development (IMP) via [WBPaper00029059] Ruaud AF et al. (2007); dauer larval development (IGI) via [WBPaper00029059] Ruaud AF et al. (2007); ATP binding (IEA); ATP biosynthetic process (IEA); ATPase activity, coupled to transmembrane movement of ions, phosphorylative mechanism (IEA); membrane (IEA); cation transport (IEA); catalytic activity (IEA); metabolic process (IEA); hydrola…	Y105E8A.12a	127	protist	529	9.86667	class C HGT	Not-validated		B4QUZ5	4e-161	513	Q46DM1	8e-136	446	A7GRK4	8e-126	417	B0E000	2e-123	416	G4Z4C6	0	640	A4RQL0	1e-140	460
WBGene00013762	Collagen alpha chain, putative			GO:0003723;GO:0016021;GO:0003964;GO:0006278	RNA binding (IEA); RNA-directed DNA polymerase activity (IEA); RNA-dependent DNA replication (IEA); integral to membrane (IEA)	Y113G7B.12	36	protist	4693	0.05	class C HGT	Not-validated		F1QQA3	1e-33	149	B9LR11	2e-18	98.6	Q15TF7	2e-26	123	C6H3D8	2e-34	144	B9PGV1	4e-46	185	D8UAD1	9e-21	101
WBGene00013859	ZC247.1			GO:0040010;GO:0000003;GO:0040018	positive regulation of growth rate (IMP); reproduction (IMP); positive regulation of multicellular organism growth (IMP)	ZC247.1	76	protist	2816	8.81429	class C HGT	Validated		Q8IQ87	2e-45	191	NA	NA	NA	D5UBE0	1e-13	86.3	G1X3Y3	5e-30	140	B8BW49	3e-68	267	D8S0I6	2e-21	112
WBGene00015338	catp-2 (Cation transporting ATPase )			GO:0006810;GO:0016021;GO:0006812;GO:0008152;GO:0006754;GO:0003824;GO:0016020;GO:0005215;GO:0016820;GO:0005524;GO:0015662	ATP binding (IEA); ATP biosynthetic process (IEA); ATPase activity, coupled to transmembrane movement of ions, phosphorylative mechanism (IEA); membrane (IEA); cation transport (IEA); catalytic activity (IEA); metabolic process (IEA); transporter activity (IEA); transport (IEA); hydrolase activity, acting on acid anhydrides, catalyzing transmembrane movement of substances (IEA); integral to membr…	C02E7.1	118	protist	529	9.86667	class C HGT	Not-validated		G1MSL6	0	575	Q8THY0	1e-125	416	A5G6N9	9e-126	416	F4NWL5	1e-149	484	G4Z4C6	0	693	A4RQL0	1e-169	535
WBGene00015660	catp-3 (Cation transporting ATPase )			GO:0016021;GO:0006812;GO:0008152;GO:0006754;GO:0003824;GO:0018991;GO:0016020;GO:0016820;GO:0005524;GO:0015662	oviposition (IMP); ATP binding (IEA); ATP biosynthetic process (IEA); ATPase activity, coupled to transmembrane movement of ions, phosphorylative mechanism (IEA); membrane (IEA); cation transport (IEA); catalytic activity (IEA); metabolic process (IEA); hydrolase activity, acting on acid anhydrides, catalyzing transmembrane movement of substances (IEA); integral to membrane (IEA)	C09H5.2a	125	protist	529	9.86667	class C HGT	Validated	protist	G1MSL6	0	592	Q8THY0	4e-133	436	A5G6N9	2e-140	454	F4NWL5	1e-158	508	G4Z4C6	0	717	A4RQL0	2e-179	561
WBGene00015966	Putative kinesin K39					C18C4.5b	32	protist	11928	28	class C HGT	Validated		F1Q4P0	3e-38	164	Q2NHV1	2e-24	119	B7K8Y7	7e-36	154	B9WGI7	2e-43	181	A4HW58	4e-48	196	F4JZY1	2e-36	158
WBGene00019259	Ubiquitin carboxyl-terminal hydrolase 10 (EC 3.4.19.12) (Deubiquitinating enzyme 10) (AtUBP10) (Ubiquitin thioesterase 10) (Ubiquitin-specific-processing protease 10)	3.4.19.12	ubiquitinyl hydrolase 1	GO:0004221;GO:0006511	ubiquitin thiolesterase activity (IEA); ubiquitin-dependent protein catabolic process (IEA)	H34C03.2	74	plant	2686	6.475	class C HGT	Validated		C3YAY9	1e-72	264	NA	NA	NA	NA	NA	NA	G7E1Q9	2e-58	226	D3B1J5	3e-86	308	Q9ZSB5	2e-98	338
WBGene00021851	K+-dependent Na+/Ca+ exchanger			GO:0016021	integral to membrane (IEA)	Y54F10AM.7	40	fungi	19234	14.4	class C HGT	Not-validated		H9ICW7	6e-35	128	B9LR11	1e-12	73.9	B8DJX9	6e-16	80.5	E9EHF5	1e-46	168	A5K8L0	4e-29	122	D8UL21	2e-18	87.4
WBGene00022231	tyr-6 (TYRosinase )			GO:0008152;GO:0016491	metabolic process (IEA)oxidoreductase activity (IEA)	Y73B6BL.1	32.5	bacteria	2471	24.9667	class C HGT	Not-validated		G3TGJ7	4e-13	80.5	NA	NA	NA	Q2Y722	6e-24	113	F4P543	4e-16	89.4	F2UK53	7e-17	93.6	I1I0Y3	2e-05	55.8
WBGene00001059	dpf-6 (Dipeptidyl Peptidase Four (IV) family )	3.4.14.-	Dipeptidyl-peptidases and tripeptidyl-peptidases	GO:0016787;GO:0008236;GO:0006508	proteolysis (IEA); serine-type peptidase activity (IEA); hydrolase activity (IEA)	F44B9.1a	339	bacteria	5020	334	class B HGT	Validated		C3Y087	9e-23	109	G7WPU2	1e-137	431	A9GKF2	1e-143	448	C4JF79	2e-27	125	B8LC05	3e-104	345	B9RTG2	4e-26	122
WBGene00001393	fat-1 (FATty acid desaturase )					Y67H2A.8	49	protist	1372	81.7778	class B HGT	Validated		A7S7F1	2e-44	167	Q3IRL3	4	37.4	B0JMJ9	4e-54	192	F4P6N7	3e-48	178	D7FSC6	5e-63	216	C1EF62	3e-61	209
WBGene00001394	fat-2 (FATty acid desaturase )					W02A2.1	113	protist	1372	81.7778	class B HGT	Validated		A7S7F1	2e-38	150	A6UP27	8.6	35.8	O07872	5e-60	207	G8B5R3	8e-50	182	D7FSC6	9e-82	263	C1N703	4e-67	224
WBGene00001395	fat-3 (FATty acid desaturase )					W08D2.4a	55	fungi	681	56.9167	class B HGT	Not-validated		B3RLV7	1e-44	171	NA	NA	NA	H6N3J5	6e-34	138	I1BH20	1e-65	226	Q4G2T1	2e-62	219	A9SQ94	4e-62	219
WBGene00001396	fat-4 (FATty acid desaturase )					T13F2.1a	54	fungi	681	56.9167	class B HGT	Not-validated		B3RLV7	3e-43	167	NA	NA	NA	A7NJF6	7e-35	140	I1C588	3e-63	221	G5AD69	2e-55	199	E1C9Y0	8e-59	210
WBGene00001564	icl-1 (IsoCitrate Lyase homolog )			GO:0009790;GO:0019752;GO:0004474;GO:0008152;GO:0008340;GO:0003824;GO:0006097;GO:0004451	glyoxylate cycle (ISS) via [WBPaper00005194] Tsuboi D et al. (2002); glyoxylate cycle (IEA); embryonic development (IPI) via [WBPaper00005194] Tsuboi D et al. (2002); determination of adult life span (IGI) via [WBPaper00005976] Murphy CT et al. (2003); determination of adult life span (IMP); isocitrate lyase activity (ISS) via [WBPaper00005194] Tsuboi D et al. (2002); isocitrate lyase activity (I…	C05E4.9a	116	bacteria	8826	114.75	class B HGT	Validated		A7RM89	1e-158	482	Q4J6V4	2e-152	468	A5VRY0	0	598	F4P4B0	1e-173	527	D0N097	0	545	Q6X898	0	549
WBGene00003093	lys-4 (LYSozyme )			GO:0003796;GO:0016998;GO:0009253;GO:0003824;GO:0005975;GO:0043169	lysozyme activity (IEA); peptidoglycan catabolic process (IEA); cell wall macromolecule catabolic process (IEA); catalytic activity (IEA); carbohydrate metabolic process (IEA); cation binding (IEA)	F58B3.1	52.3	protist	727	58.9067	class B HGT	Validated	protist	I1G9H8	6e-21	96.7	NA	NA	NA	F8I826	0.024	42.7	D5GMT8	1e-17	86.3	F0ZTW6	2e-41	149	NA	NA	NA
WBGene00003094	lys-5 (LYSozyme )			GO:0003796;GO:0016998;GO:0009253;GO:0003824;GO:0005975;GO:0043169	lysozyme activity (IEA); peptidoglycan catabolic process (IEA); cell wall macromolecule catabolic process (IEA); catalytic activity (IEA); carbohydrate metabolic process (IEA); cation binding (IEA)	F58B3.2	62	protist	727	58.9067	class B HGT	Validated	protist	I1G9H8	2e-22	100	NA	NA	NA	A0K1V4	0.0001	49.3	D5GMT8	1e-21	97.1	F0ZTW6	2e-46	162	NA	NA	NA
WBGene00003095	lys-6 (LYSozyme )			GO:0003796;GO:0016998;GO:0009253;GO:0003824;GO:0005975;GO:0043169	lysozyme activity (IEA); peptidoglycan catabolic process (IEA); cell wall macromolecule catabolic process (IEA); catalytic activity (IEA); carbohydrate metabolic process (IEA); cation binding (IEA)	F58B3.3	71.1	protist	727	58.9067	class B HGT	Validated	protist	I1G9H8	5e-19	90.9	NA	NA	NA	A0K1V4	0.0001	49.3	D5GMT8	3e-19	90.5	F0ZTW6	1e-46	162	NA	NA	NA
WBGene00003099	lys-10 (LYSozyme )			GO:0003824;GO:0005975;GO:0043169	catalytic activity (IEA); carbohydrate metabolic process (IEA); cation binding (IEA)	F17E9.11	52.9	protist	727	58.9067	class B HGT	Validated		I1G9H8	4e-15	80.1	NA	NA	NA	A0K1V4	0.56	38.5	D5GMT8	5e-13	72.8	F0ZTW6	4e-35	133	NA	NA	NA
WBGene00006602	tps-1 (Trehalose 6-Phosphate Synthase )	2.4.1.15	alpha,alpha-trehalose-phosphate synthase (UDP-forming)			ZK54.2b	45	bacteria	1575	32.5556	class B HGT	Validated	bacteria	E9GKQ2	5e-47	188	B1YB94	2e-47	190	E6VYS5	3e-63	233	G0V888	7e-49	191	Q54K57	4e-50	199	I1LET3	1e-38	164
WBGene00007653	cysl-1 (CYsteine Synthase Like )	2.5.1.47	cysteine synthase			C17G1.7	130	plant	592	134.15	class B HGT	Validated		H9I7D5	2e-58	204	F6D3Q0	1e-83	266	C1F337	5e-99	305	NA	NA	NA	G4ZT06	3e-93	291	D8TSY0	1e-109	334
WBGene00008396	Membrane associated protein-like protein					D1086.9	61	protist	8583	40.2	class B HGT	Not-validated		D3ZRF0	1e-31	140	F8DCE8	1e-24	116	E8R404	7e-33	144	G9N8X3	2e-18	98.2	A4HKL8	4e-51	201	C1FFK9	4e-23	113
WBGene00008743	Cyclopropane-fatty-acyl-phospholipid synthase (EC 2.1.1.79)					F13D12.9	144	bacteria	3381	112.8	class B HGT	Validated		A7SB91	1e-31	131	NA	NA	NA	C7LRK7	8e-82	275	A7F8C6	1e-65	228	Q54QG2	6e-80	264	D7L3C2	1e-70	249
WBGene00009106	acs-12 (fatty Acid CoA Synthetase family )			GO:0008152;GO:0003824	catalytic activity (IEA); metabolic process (IEA)	F25C8.4	32	plant	9415	32.75	class B HGT	Not-validated		B3S1X1	7e-62	220	D3RXJ3	5e-41	163	D0MDT7	3e-57	209	F4PB00	7e-50	189	G4ZTE4	2e-51	194	I1LVS5	5e-73	252
WBGene00010148	F56D5.3			GO:0008152;GO:0003824;GO:0016491;GO:0010181	FMN binding (IEA); oxidoreductase activity (IEA); catalytic activity (IEA); metabolic process (IEA)	F56D5.3	297.2	fungi	193	256.616	class B HGT	Validated		I1F533	5e-07	57.8	D5EAG5	5e-42	161	B9DIN5	3e-68	233	H0EMC9	1e-110	355	F0Y8D0	1e-36	152	I1Q0M7	6e-26	115
WBGene00010267	lips-9 (LIPaSe related )			GO:0045132	meiotic chromosome segregation (IMP)	F58G1.5	52	bacteria	7087	48.8	class B HGT	Validated	bacteria	B3RL15	4e-29	120	NA	NA	NA	Q098G8	1e-47	172	C9SP70	7.9	36.2	A0CI83	3e-17	87	A8IUQ1	9.2	35.8
WBGene00010759	cysl-2 (CYsteine Synthase Like )	2.5.1.47	cysteine synthase			K10H10.2	152	plant	592	134.15	class B HGT	Validated		G1NP20	1e-56	200	D7EA39	1e-90	283	E0U808	2e-104	319	NA	NA	NA	D2VTF3	1e-99	307	A8ISB0	5e-117	352
WBGene00010790	sodh-1 (SOrbitol DeHydrogenase family )	1.1.1.1	alcohol dehydrogenase	GO:0055114;GO:0008152;GO:0008340;GO:0003824;GO:0005488;GO:0016491;GO:0008270	determination of adult life span (IMP); zinc ion binding (IEA); oxidoreductase activity (IEA); oxidation reduction (IEA); catalytic activity (IEA); binding (IEA); metabolic process (IEA)	K12G11.3	221	fungi	1846	203.875	class B HGT	Validated		B3S5X9	1e-29	122	A3MVR8	2e-47	172	A5EM95	3e-75	245	G8YUK9	3e-113	343	D0NEZ7	6e-76	249	C5YFP2	3e-40	154
WBGene00010791	sodh-2 (SOrbitol DeHydrogenase family )	1.1.1.1	alcohol dehydrogenase	GO:0055114;GO:0008152;GO:0008340;GO:0003824;GO:0005488;GO:0016491;GO:0008270	determination of adult life span (IMP); zinc ion binding (IEA); oxidoreductase activity (IEA); oxidation reduction (IEA); catalytic activity (IEA); binding (IEA); metabolic process (IEA)	K12G11.4	197	fungi	1846	203.875	class B HGT	Validated		B3S5X9	2e-37	145	H6QDS7	1e-47	173	Q89IH9	8e-82	262	Q6BH64	6e-113	342	H3H1V1	5e-72	239	C5YFP2	1e-43	163
WBGene00011684	Glycogenin, putative (EC 2.4.1.186)			GO:0016021;GO:0016757;GO:0006486;GO:0005794	transferase activity, transferring glycosyl groups (IEA); Golgi apparatus (IEA); protein amino acid glycosylation (IEA); integral to membrane (IEA)	T10B10.8	39	plant	10903	36	class B HGT	Validated		I1FG36	4e-34	140	F4HLH5	9.1	36.2	D8MTV0	2e-09	65.9	I1CLY3	7e-21	103	D8LXJ8	3e-23	105	B9S7N5	2e-46	179
WBGene00012968	Guanine deaminase (EC 3.5.4.3)			GO:0016787;GO:0008270	zinc ion binding (IEA); hydrolase activity (IEA)	Y48A6B.7	55	bacteria	1939	56.7778	class B HGT	Not-validated		A7S1Z0	3e-22	94	Q8PTJ3	5e-34	126	F0RC51	7e-43	149	Q0CUR1	1e-10	63.5	C5KS26	2e-25	107	Q0D7H8	9e-31	119
WBGene00013440	Amino acid adenylation domain			GO:0031177;GO:0048037;GO:0008152;GO:0003824	catalytic activity (IEA); metabolic process (IEA); phosphopantetheine binding (IEA); cofactor binding (IEA)	Y66D12A.14	76	bacteria	6741	65.3	class B HGT	Validated		A7SS95	1e-26	126	NA	NA	NA	A9VUL5	6e-49	202	E3Q2M4	2e-30	141	NA	NA	NA	B9TEP5	4e-25	119
WBGene00015298	C01F1.3			GO:0044237;GO:0050662;GO:0006694;GO:0008152;GO:0002119;GO:0040007;GO:0009058;GO:0003824;GO:0018991;GO:0008831;GO:0005488;GO:0040011;GO:0003854;GO:0045226	oviposition (IMP); nematode larval development (IMP); growth (IMP); locomotion (IMP); catalytic activity (IEA); cellular metabolic process (IEA); coenzyme binding (IEA); 3-beta-hydroxy-delta5-steroid dehydrogenase activity (IEA); steroid biosynthetic process (IEA); biosynthetic process (IEA); dTDP-4-dehydrorhamnose reductase activity (IEA); extracellular polysaccharide biosynthetic process (IEA);…	C01F1.3a	145	plant	5439	116.6	class B HGT	Not-validated		H9K038	4e-55	198	B5IDJ3	9e-53	193	E4RVG8	6e-56	202	G2X6S0	2e-55	202	D8M427	9e-64	227	I1M9T9	2e-105	343
WBGene00016558	Beta-ketoacyl synthase (EC 2.3.1.94) (EC 5.4.3.8)			GO:0044237;GO:0016740;GO:0031177;GO:0048037;GO:0050662;GO:0016788;GO:0008152;GO:0009058;GO:0003824;GO:0005488;GO:0016491	catalytic activity (IEA); biosynthetic process (IEA); metabolic process (IEA); hydrolase activity, acting on ester bonds (IEA); transferase activity (IEA); cellular metabolic process (IEA); coenzyme binding (IEA); oxidoreductase activity (IEA); phosphopantetheine binding (IEA); cofactor binding (IEA); binding (IEA)	C41A3.1	143	bacteria	6575	136.75	class B HGT	Validated		H3D808	6e-60	236	NA	NA	NA	B2J0Y6	3e-103	379	A6S7F9	4e-67	264	D3BN37	2e-71	278	NA	NA	NA
WBGene00016849	acs-21 (fatty Acid CoA Synthetase family )			GO:0008152;GO:0003824	catalytic activity (IEA); metabolic process (IEA)	C50H11.1	104	bacteria	1281	64.2417	class B HGT	Validated		I1EKR6	6e-78	254	A3MUE8	5e-51	192	D3P7X5	2e-114	358	G7DTV6	1e-56	206	F4Q868	3e-58	211	D7L5L1	2e-64	229
WBGene00017023	Dienelactone hydrolase					D1022.4	43	bacteria	933	32.8364	class B HGT	Validated		I1EP03	2e-31	123	A8M996	0.0008	47.4	B4U9G8	3e-47	166	Q5K9Y9	3e-07	57.4	E9C9N5	6e-38	142	C1N0T9	8e-12	70.5
WBGene00017060	DEHA2G21032p			GO:0055114;GO:0008152;GO:0003824;GO:0005488;GO:0016491;GO:0008270	zinc ion binding (IEA); oxidoreductase activity (IEA); oxidation reduction (IEA); catalytic activity (IEA); binding (IEA); metabolic process (IEA)	D2063.1	196	fungi	1846	203.875	class B HGT	Validated		B3S5X9	2e-34	135	H6QDS7	5e-52	184	Q89IH9	4e-78	252	Q6BH64	8e-109	331	D0NEZ7	1e-77	253	C5YFP2	2e-43	162
WBGene00017536	F17A9.4			GO:0008152;GO:0003824;GO:0016491;GO:0010181	FMN binding (IEA); oxidoreductase activity (IEA); catalytic activity (IEA); metabolic process (IEA)	F17A9.4	349.8	fungi	193	256.616	class B HGT	Validated		I1F533	6e-05	51.2	Q8PUE0	4e-38	150	C0ZQA3	3e-72	243	I1RIR7	6e-133	401	F0Y8D0	4e-36	151	Q69TI0	4e-27	119
WBGene00017537	NADH oxidase			GO:0008152;GO:0003824;GO:0016491;GO:0010181	FMN binding (IEA); oxidoreductase activity (IEA); catalytic activity (IEA); metabolic process (IEA)	F17A9.5	304.5	fungi	193	256.616	class B HGT	Validated		I1F533	0.0003	48.5	Q8PUE0	3e-35	142	B5ESB4	6e-71	239	A1D2J8	2e-114	353	F0Y8D0	3e-35	148	Q69TI0	1e-25	114
WBGene00018269	acs-11 (fatty Acid CoA Synthetase family )					F41C3.3	128	bacteria	1281	64.2417	class B HGT	Validated		I1EKR6	2e-87	278	A3MUE8	3e-62	222	D3P7X5	3e-133	406	D5GNG4	4e-57	208	E9BWX6	4e-61	223	D7L5L1	2e-71	248
WBGene00019094	Cysteine synthase (EC 2.5.1.47)					F59A7.7	52.4	plant	592	134.15	class B HGT	Validated		I1EN17	2e-17	81.6	Q2FTY1	8e-25	105	C1F337	3e-32	125	NA	NA	NA	B8BUL0	3e-33	129	C1DZY8	5e-35	134
WBGene00019096	cysl-4 (CYsteine Synthase Like )	2.5.1.47	cysteine synthase	GO:0006535;GO:0030170;GO:0008152;GO:0003824;GO:0004124;GO:0005488	cysteine biosynthetic process from serine (IEA); catalytic activity (IEA); metabolic process (IEA); pyridoxal phosphate binding (IEA); cysteine synthase activity (IEA); binding (IEA)	F59A7.9	134	plant	592	134.15	class B HGT	Not-validated		A9JT04	4e-52	188	F6D3Q0	2e-83	265	Q1IPV3	3e-98	303	NA	NA	NA	B7S487	3e-94	293	A8ISB0	4e-105	322
WBGene00019730	asns-2 (ASparagiNe Synthetase )	6.3.5.4	asparagine synthase (glutamine-hydrolysing)	GO:0016021;GO:0006529;GO:0004066	asparagine synthase (glutamine-hydrolyzing) activity (IEA); asparagine biosynthetic process (IEA); integral to membrane (IEA)	M02D8.4a	163	bacteria	5849	161.25	class B HGT	Validated		A8DVV2	3e-152	451	C7P6F6	5e-38	154	A6GX09	0	614	E6REM3	2e-153	463	F4PPY6	1e-158	475	A9TWP8	2e-153	463
WBGene00019962	cysl-3 (CYsteine Synthase Like )			GO:0006535;GO:0030170;GO:0008152;GO:0003824;GO:0004124;GO:0005488	cysteine biosynthetic process from serine (IEA); catalytic activity (IEA); metabolic process (IEA); pyridoxal phosphate binding (IEA); cysteine synthase activity (IEA); binding (IEA)	R08E5.2a	136	plant	592	134.15	class B HGT	Validated		A9JT04	2e-56	199	F6D3Q0	1e-88	279	Q1IPV3	8e-100	307	NA	NA	NA	B7S487	2e-98	304	A8ISB0	4e-110	335
WBGene00020052	Guanine deaminase (EC 3.5.4.3)					R13A5.10	57	bacteria	1939	56.7778	class B HGT	Validated		A7S1Z0	6e-32	119	Q12ZA1	5e-46	157	F0RC51	9e-54	176	NA	NA	NA	C5KS26	1e-28	115	B9RES9	6e-37	135
WBGene00020394	NADH oxidase			GO:0008152;GO:0003824;GO:0016491;GO:0010181	FMN binding (IEA); oxidoreductase activity (IEA); catalytic activity (IEA); metabolic process (IEA)	T10B5.8	310.2	fungi	193	256.616	class B HGT	Validated		I1F533	2e-05	52.8	D5EAG5	7e-37	147	B5ESB4	6e-72	242	A1D2J8	4e-118	363	F0Y8D0	1e-35	149	I1Q0N1	5e-25	112
WBGene00020658	Arginase/agmatinase/formiminoglutamase					T21F4.1a	87	bacteria	3424	67.04	class B HGT	Validated	bacteria	H2ME31	2e-31	130	E4NLL6	7e-33	134	C6BK91	6e-64	217	F4P6G2	1e-31	130	G0QWW2	2e-31	131	A9U7C1	3e-31	129
WBGene00020739	Carboxymethylenebutenolidase (EC 3.1.1.45)			GO:0016787	hydrolase activity (IEA)	T23F4.1	49.8	bacteria	4578	56.1333	class B HGT	Validated		I1EP03	3e-15	78.2	A4YG92	0.22	40	A9KE61	2e-32	128	H0EDT8	0.93	38.1	E9C9N6	7e-19	90.9	C1N0T9	1e-11	70.5
WBGene00020741	Dienelactone hydrolase			GO:0016787	hydrolase activity (IEA)	T23F4.3	55	bacteria	4578	56.1333	class B HGT	Validated		I1EP03	3e-27	112	C7P283	0.003	46.6	G4T057	1e-47	167	F4RDM5	0.087	41.2	E9C9N6	7e-32	127	C1N0T9	7e-18	88.2
WBGene00020797	T25D3.3			GO:0030170;GO:0008152;GO:0003824	catalytic activity (IEA); metabolic process (IEA); pyridoxal phosphate binding (IEA)	T25D3.3	77	bacteria	10099	68.75	class B HGT	Not-validated		H3JIQ4	3e-24	109	G0EDR1	3e-22	103	H2FX55	1e-51	186	F7WCJ0	2e-37	148	F2UC64	1e-23	108	A4RTA0	9e-22	102
WBGene00021066	W06H8.2			GO:0008152;GO:0003824;GO:0016491;GO:0010181	FMN binding (IEA); oxidoreductase activity (IEA); catalytic activity (IEA); metabolic process (IEA)	W06H8.2	347.6	fungi	193	256.616	class B HGT	Validated		I1F533	0.0009	47.4	D5EAG5	6e-39	152	B2HWF3	3e-73	246	I1RIR7	9e-131	395	F0Y8D0	5e-41	166	A8HNC2	4e-27	119
WBGene00022267	Y73C8C.10			GO:0008152;GO:0003824;GO:0016491;GO:0010181	FMN binding (IEA); oxidoreductase activity (IEA); catalytic activity (IEA); metabolic process (IEA)	Y73C8C.10	303.9	fungi	193	256.616	class B HGT	Validated		I1F533	3e-06	55.1	Q8PUE0	3e-37	147	D2Q717	3e-70	236	I1RIR7	3e-117	359	F0Y8D0	2e-33	142	Q69TH8	3e-24	110
WBGene00022813	NADH oxidase			GO:0051301;GO:0008152;GO:0003824;GO:0016491;GO:0010181	cell division (IMP); FMN binding (IEA); oxidoreductase activity (IEA); catalytic activity (IEA); metabolic process (IEA)	ZK742.3	218.3	fungi	193	256.616	class B HGT	Validated		H2M788	0.66	37.7	D3E1C9	7e-28	120	D8JJJ5	9e-58	205	E9E6Q4	1e-77	256	F0Y8D0	1e-26	121	NA	NA	NA
WBGene00022814	Pc16g00190 protein			GO:0051301;GO:0008152;GO:0003824;GO:0016491;GO:0010181	cell division (IMP); FMN binding (IEA); oxidoreductase activity (IEA); catalytic activity (IEA); metabolic process (IEA)	ZK742.4	196.6	fungi	193	256.616	class B HGT	Validated		F7I242	6	35.4	D5EAG5	1e-14	82.4	B7VQ79	2e-50	185	B6H6T0	7e-68	232	F0Y8D0	1e-21	105	I1IVI4	1e-08	64.3
WBGene00000775	cpin-1 (CyPIN (guanine aminohydrolase) homolog) )			GO:0016787	hydrolase activity (IEA)	F38E11.3	165.3	protist	3639	108.967	class A HGT	Validated		E0V9M8	3e-15	84.7	Q9HJB0	1e-24	111	Q1DDK2	6e-63	219	Q92342	3e-23	108	G4ZN95	1e-71	250	B9TD71	2e-16	88.6
WBGene00001034	dnj-16 (DNaJ domain (prokaryotic heat shock protein) )					R74.4a	160	protist	4618	128.56	class A HGT	Not-validated		G1KIF9	3e-18	92	Q12WE7	3e-18	92.4	B9E042	6e-25	111	B9WIL9	1e-20	99	G4YJL4	1e-76	252	C5XZ63	1e-55	197
WBGene00001649	gob-1 (Gut OBstructed or defective )	3.1.3.12	trehalose-phosphatase	GO:0040010;GO:0005737;GO:0040017	cytoplasm (IDA) via [WBPaper00026837] Kormish JD et al. (2005); positive regulation of growth rate (IMP); positive regulation of locomotion (IMP)	H13N06.3a	95.7	bacteria	7822	95.3	class A HGT	Validated	bacteria	Q16P72	1.4	39.3	NA	NA	NA	B3EKJ3	3e-32	135	C4VAA4	0.14	42.7	C4LYI0	1.3	39.7	C5X7H5	3.1	37.7
WBGene00003090	lys-1 (LYSozyme )					Y22F5A.4	40.3	protist	457	43.3737	class A HGT	Validated	protist	I1G9H8	1e-09	64.7	NA	NA	NA	C7LYC5	0.003	47	G2Y130	4e-06	55.1	F4PI85	3e-24	105	NA	NA	NA
WBGene00003092	lys-3 (LYSozyme )			GO:0003824;GO:0005975;GO:0043169	catalytic activity (IEA); carbohydrate metabolic process (IEA); cation binding (IEA)	Y22F5A.6	48.5	protist	457	43.3737	class A HGT	Validated	protist	I1G9H8	2e-09	63.5	NA	NA	NA	Q5FIG7	0.097	42	A6RQJ1	0.008	45.1	F4PI85	2e-26	112	NA	NA	NA
WBGene00003097	lys-8 (LYSozyme )					C17G10.5	39.4	protist	457	43.3737	class A HGT	Validated		I1G9H8	2e-10	66.6	NA	NA	NA	NA	NA	NA	D5GMT8	0.054	42	F4PI85	2e-24	106	NA	NA	NA
WBGene00006404	tag-10					C31C9.1a	279.7	bacteria	5627	278.54	class A HGT	Validated	bacteria	I1ERQ7	9e-06	54.3	Q46C20	6e-10	69.3	H8XVC6	4e-103	334	A6SS12	0.0001	52.4	NA	NA	NA	Q9XI11	8e-09	65.9
WBGene00007177	oac-1 (O-ACyltransferase homolog )			GO:0016021;GO:0016747	transferase activity, transferring acyl groups other than amino-acyl groups (IEA); integral to membrane (IEA)	B0399.2	82.2	bacteria	116	60.375	class A HGT	Validated		E3X1B2	0.001	47.8	NA	NA	NA	Q7VB38	4e-29	130	NA	NA	NA	B8C9L2	6e-05	54.3	B9TB86	0.0008	50.4
WBGene00007425	Endochitinase B, putative			GO:0006032;GO:0016998;GO:0004568	chitinase activity (IEA); chitin catabolic process (IEA); cell wall macromolecule catabolic process (IEA)	C08B6.4a	76.8	protist	942	57.8846	class A HGT	Validated		G7YKP2	1e-07	61.2	NA	NA	NA	F8GB38	3e-22	107	G4URP1	7.1	37	C5KAJ7	2e-34	138	Q546P8	8e-25	111
WBGene00007482	C09F12.2			GO:0016021	integral to membrane (IEA)	C09F12.2	357.9	fungi	10832	359.625	class A HGT	Validated		H2V684	3.9	38.1	NA	NA	NA	F5XSC7	4e-05	54.3	C7ZMU9	8e-128	396	Q23C46	6e-82	277	C1FDY3	2e-09	68.6
WBGene00007598	C15A11.4			GO:0016021	integral to membrane (IEA)	C15A11.4	225.2	protist	376	175.123	class A HGT	Validated		P18931	0.34	40.8	A6UNT4	0.0003	49.7	G4SXF5	8e-46	170	E2PSN9	0.59	40	D7FJA2	1e-81	266	NA	NA	NA
WBGene00007599	C15A11.7			GO:0016021	integral to membrane (IEA)	C15A11.7a	193.6	protist	376	175.123	class A HGT	Validated		H2LFU2	4.3	37.4	NA	NA	NA	G4SXF5	2e-35	142	E6R702	7.8	36.6	D7FJA2	4e-68	231	NA	NA	NA
WBGene00007672	fbxa-136 (F-box A protein )			GO:0009792	embryonic development ending in birth or egg hatching (IMP)	C18D4.2a	30.4	bacteria	17373	30.4	class A HGT	Validated		B4LCS3	1e-09	71.6	Q46G94	0.0001	55.1	Q03I02	8e-19	102	C5E0P8	5e-08	65.9	B6AIP9	2e-11	77.4	C1N8Y8	8e-05	55.5
WBGene00008047	lact-7 (beta-LACTamase domain containing )					C40H5.4	171	bacteria	10489	174.225	class A HGT	Validated	bacteria	H3I5L5	3e-17	94	Q8TR39	4e-22	109	F8CGH3	4e-74	265	F9FTQ1	5e-16	90.9	F4PL80	5e-17	92.8	B9TEE0	1e-15	87.8
WBGene00008077	oac-8 (O-ACyltransferase homolog )			GO:0016021;GO:0016747	transferase activity, transferring acyl groups other than amino-acyl groups (IEA); integral to membrane (IEA)	C43F9.10	66.9	bacteria	19	52.5165	class A HGT	Validated		H3IWT5	6e-07	60.1	NA	NA	NA	D2BSJ6	6e-28	127	E6ZQZ0	7e-08	63.2	F0YRN3	6e-11	73.6	NA	NA	NA
WBGene00008475	oac-13 (O-ACyltransferase homolog )			GO:0016021;GO:0016747	transferase activity, transferring acyl groups other than amino-acyl groups (IEA)integral to membrane (IEA)	E03H4.7	80.3	bacteria	19	52.5165	class A HGT	Validated		B3P8H1	1e-06	59.7	NA	NA	NA	Q15WX8	2e-32	140	E6ZQZ0	3e-12	77	F0YRN3	8e-16	89	NA	NA	NA
WBGene00008490	F01D4.8			GO:0030170;GO:0008152;GO:0003824	catalytic activity (IEA)metabolic process (IEA)pyridoxal phosphate binding (IEA)	F01D4.8	72.7	bacteria	5306	70.26	class A HGT	Not-validated		H3JIQ4	4e-16	86.3	A7I9U3	6e-10	67.8	G7ZGL3	4e-41	159	F7WCJ0	5e-28	121	F2UC64	1e-15	85.1	A4RTA0	3e-21	100
WBGene00008676	oac-15 (O-ACyltransferase homolog )			GO:0016021;GO:0016747	transferase activity, transferring acyl groups other than amino-acyl groups (IEA); integral to membrane (IEA)	F11A5.8	88.2	bacteria	116	60.375	class A HGT	Validated	bacteria	F1SMS5	0.17	40.8	NA	NA	NA	G2SAN3	8e-29	129	NA	NA	NA	F0YRN3	3e-15	87.4	B9TB86	0.006	47.8
WBGene00008732	Pyridoxal-5'-phosphate-dependent enzyme, beta subunit					F13B12.4	77.3	bacteria	5306	70.26	class A HGT	Not-validated		H3JIQ4	1e-19	96.7	A7I9U3	3e-10	68.9	A1S6M3	4e-47	174	F7WCJ0	5e-29	124	F2UC64	1e-19	96.7	A4RTA0	1e-21	102
WBGene00008786	oac-16 (O-ACyltransferase homolog )			GO:0016021;GO:0016747	transferase activity, transferring acyl groups other than amino-acyl groups (IEA); integral to membrane (IEA)	F14B6.5	76	bacteria	19	52.5165	class A HGT	Validated		Q17NS2	2.6	37	NA	NA	NA	Q2N5Q8	2e-23	113	E6ZQZ0	0.0001	52.8	F0YRN3	1e-05	56.6	B9TI85	0.0002	48.9
WBGene00008906	oac-17 (O-ACyltransferase homolog )			GO:0016021;GO:0016747	transferase activity, transferring acyl groups other than amino-acyl groups (IEA); integral to membrane (IEA)	F17B5.2	76.4	bacteria	19	52.5165	class A HGT	Validated		B4PQD1	0.003	46.6	NA	NA	NA	Q2N5Q8	8e-27	123	E6ZQZ0	8e-06	56.6	F0YRN3	0.0003	52	B9TI85	0.001	46.2
WBGene00009413	oac-19 (O-ACyltransferase homolog )			GO:0016021;GO:0016747	transferase activity, transferring acyl groups other than amino-acyl groups (IEA); integral to membrane (IEA)	F35E2.6	79	bacteria	19	52.5165	class A HGT	Validated		B4GPA2	0.003	47	NA	NA	NA	Q98M77	1e-27	126	E6ZQZ0	4e-10	70.5	F0YRN3	7e-10	70.1	NA	NA	NA
WBGene00009549	Amidinotransferase			GO:0040011	locomotion (IMP)	F38H4.5	150.3	bacteria	5427	165.617	class A HGT	Validated		E0VZC4	0.29	37.7	Q9Y8N2	8e-08	59.7	D2R039	9e-55	188	I1BVT1	7.5	35.4	Q23EE7	4e-06	55.1	A9TJK0	0.92	38.5
WBGene00009607	oac-26 (O-ACyltransferase homolog )			GO:0016021;GO:0016747;GO:0000003	transferase activity, transferring acyl groups other than amino-acyl groups (IEA)reproduction (IMP)integral to membrane (IEA)	F41D3.2	88.5	bacteria	19	52.5165	class A HGT	Not-validated		B3LY78	2e-05	53.5	NA	NA	NA	Q98M77	8e-33	142	F5HDF1	2e-12	77.8	F0YRN3	8e-12	76.3	NA	NA	NA
WBGene00009609	oac-27 (O-ACyltransferase homolog )			GO:0016021;GO:0016747;GO:0000003	reproduction (IMP); transferase activity, transferring acyl groups other than amino-acyl groups (IEA); integral to membrane (IEA)	F41D3.4	89.3	bacteria	19	52.5165	class A HGT	Validated		F1RB01	0.0003	49.7	NA	NA	NA	Q98M77	1e-31	139	E6ZQZ0	5e-10	70.1	F0YRN3	3e-13	80.9	NA	NA	NA
WBGene00009610	oac-28 (O-ACyltransferase homolog )			GO:0016021;GO:0016747	transferase activity, transferring acyl groups other than amino-acyl groups (IEA); integral to membrane (IEA)	F41D3.5	90.2	bacteria	19	52.5165	class A HGT	Validated		B4GPA2	6	35.8	NA	NA	NA	D2BSJ6	1e-27	126	E6ZQZ0	4e-07	60.8	F0YRN3	0.0002	52.4	B9TI85	0.001	46.2
WBGene00009615	oac-25 (O-ACyltransferase homolog )			GO:0016021;GO:0016747	transferase activity, transferring acyl groups other than amino-acyl groups (IEA); integral to membrane (IEA)	F41D3.10	90.2	bacteria	19	52.5165	class A HGT	Validated		B4GPA2	6	35.8	NA	NA	NA	D2BSJ6	1e-27	126	E6ZQZ0	4e-07	60.8	F0YRN3	0.0002	52.4	B9TI85	0.001	46.2
WBGene00010157	oac-34 (O-ACyltransferase homolog )			GO:0016021;GO:0016747	transferase activity, transferring acyl groups other than amino-acyl groups (IEA); integral to membrane (IEA)	F56G4.1	65.3	bacteria	116	60.375	class A HGT	Validated		C3ZTJ2	1.5	39.7	NA	NA	NA	H2IPE6	6e-21	105	E6ZQZ0	1.5	39.7	F0YRN3	1e-05	56.2	B9TI85	0.007	43.9
WBGene00010163	TPR domain protein			GO:0016021	integral to membrane (IEA)	F56H6.2	63.6	bacteria	156	53.9757	class A HGT	Validated		G3TJG3	4.8	37.4	D1YZY4	0.001	47.8	F8L9L6	4e-22	101	B8PMP7	4.6	37	E9CFZ6	1e-21	101	NA	NA	NA
WBGene00010171	oac-35 (O-ACyltransferase homolog )			GO:0016021;GO:0016747	transferase activity, transferring acyl groups other than amino-acyl groups (IEA)integral to membrane (IEA)	F56H6.11	90.3	bacteria	19	52.5165	class A HGT	Validated		Q16L77	0.0003	49.7	NA	NA	NA	Q98M77	3e-32	140	E6ZQZ0	1e-08	65.9	F0YRN3	1e-13	82	NA	NA	NA
WBGene00010172	oac-36 (O-ACyltransferase homolog )			GO:0016021;GO:0016747	transferase activity, transferring acyl groups other than amino-acyl groups (IEA)integral to membrane (IEA)	F56H6.12	91.7	bacteria	19	52.5165	class A HGT	Validated		E0VHR7	0.0004	49.3	NA	NA	NA	Q98M77	1e-32	141	E6ZQZ0	3e-08	64.3	F0YRN3	2e-11	75.1	NA	NA	NA
WBGene00010391	oac-37 (O-ACyltransferase homolog )			GO:0016021;GO:0016747	transferase activity, transferring acyl groups other than amino-acyl groups (IEA); integral to membrane (IEA)	H12I19.4	59.3	bacteria	116	60.375	class A HGT	Validated		Q1DH10	0.001	49.7	NA	NA	NA	Q7VB38	2e-22	109	NA	NA	NA	D3AWV1	9e-07	60.1	NA	NA	NA
WBGene00010392	oac-38 (O-ACyltransferase homolog )			GO:0016021;GO:0016747	transferase activity, transferring acyl groups other than amino-acyl groups (IEA); integral to membrane (IEA)	H12I19.5a	70.5	bacteria	19	52.5165	class A HGT	Validated		F1RB01	8e-05	53.5	NA	NA	NA	Q98M77	4e-27	124	E6ZQZ0	3e-08	64.3	G5AAI2	9e-06	56.2	B9TI85	0.0008	46.6
WBGene00011196	Endochitinase A, putative			GO:0006032;GO:0016998;GO:0004568	chitinase activity (IEA); chitin catabolic process (IEA); cell wall macromolecule catabolic process (IEA)	R10D12.15	72	protist	942	57.8846	class A HGT	Validated		G7YKP2	2e-09	67	NA	NA	NA	F8GB38	1e-21	105	A3LPQ9	2.3	38.1	C5LPC3	1e-34	139	B9SIC4	9e-25	111
WBGene00011515	oac-42 (O-ACyltransferase homolog )			GO:0016021;GO:0016747	transferase activity, transferring acyl groups other than amino-acyl groups (IEA); integral to membrane (IEA)	T06C12.8	68.7	bacteria	19	52.5165	class A HGT	Validated	bacteria	B0WHQ1	0.002	49.3	NA	NA	NA	F2G9B0	2e-25	118	F5HDF1	4e-05	54.3	F0YRN3	2e-07	62	B9TI85	0.007	43.9
WBGene00011653	oac-43 (O-ACyltransferase homolog )			GO:0016021;GO:0016747	transferase activity, transferring acyl groups other than amino-acyl groups (IEA)integral to membrane (IEA)	T09E11.4	85.7	bacteria	19	52.5165	class A HGT	Not-validated		Q9VCK8	1e-05	54.3	NA	NA	NA	F4AR22	1e-32	140	E6ZQZ0	1e-07	62.4	NA	NA	NA	B9TIF2	4e-07	60.1
WBGene00011654	oac-44 (O-ACyltransferase homolog )			GO:0016021;GO:0016747	transferase activity, transferring acyl groups other than amino-acyl groups (IEA); integral to membrane (IEA)	T09E11.5	73.6	bacteria	19	52.5165	class A HGT	Validated		Q9VCK8	6e-06	57.4	Q8PV70	2e-05	55.1	A1KS59	2e-29	131	E6ZQZ0	2e-07	61.6	F0YRN3	2e-07	62.4	B9TIF2	2e-06	57.8
WBGene00011656	oac-45 (O-ACyltransferase homolog )			GO:0016021;GO:0016747;GO:0002119;GO:0040007	nematode larval development (IMP); growth (IMP); transferase activity, transferring acyl groups other than amino-acyl groups (IEA); integral to membrane (IEA)	T09E11.7	83.2	bacteria	19	52.5165	class A HGT	Not-validated		Q9VCK8	4e-05	52.8	NA	NA	NA	Q5X6W8	5e-31	136	E6ZQZ0	4e-07	60.8	B8C9L2	6e-08	63.9	B9TIF2	6e-07	59.7
WBGene00011960	oac-48 (O-ACyltransferase homolog )			GO:0016021;GO:0016747	transferase activity, transferring acyl groups other than amino-acyl groups (IEA); integral to membrane (IEA)	T23G4.4	69.3	bacteria	19	52.5165	class A HGT	Not-validated		I1G5B3	1e-06	59.7	NA	NA	NA	D9SDY4	2e-28	129	E6ZQZ0	1e-05	56.2	F0YRN3	7e-10	70.1	B9TIF2	4e-05	53.9
WBGene00012057	Endochitinase A, putative			GO:0006032;GO:0016998;GO:0004568	chitinase activity (IEA)chitin catabolic process (IEA)cell wall macromolecule catabolic process (IEA)	T26F2.1	72	protist	942	57.8846	class A HGT	Validated		G7YKP2	2e-09	67	NA	NA	NA	F8GB38	1e-21	105	A3LPQ9	2.3	38.1	C5LPC3	1e-34	139	B9SIC4	9e-25	111
WBGene00012068	oac-49 (O-ACyltransferase homolog )			GO:0016021;GO:0016747	transferase activity, transferring acyl groups other than amino-acyl groups (IEA); integral to membrane (IEA)	T26H2.7	62.5	bacteria	19	52.5165	class A HGT	Not-validated		B0WMA8	7e-07	60.5	NA	NA	NA	C7PJD5	1e-26	123	E6ZQZ0	5e-07	60.5	B8C9L2	1e-06	60.1	B9TIF2	8e-07	59.3
WBGene00012777	lact-8 (beta-LACTamase domain containing )					Y42A5A.2a	63.4	bacteria	3169	60.28	class A HGT	Validated		H3I5L5	1e-12	78.6	Q9V2D6	6e-16	88.2	G2Z634	2e-34	142	F9GBD2	1e-11	75.5	F1A4X7	2e-08	65.5	B9TEE0	1e-07	62
WBGene00013450	oac-56 (O-ACyltransferase homolog )			GO:0016021;GO:0016747	transferase activity, transferring acyl groups other than amino-acyl groups (IEA); integral to membrane (IEA)	Y67A10A.1	87.7	bacteria	116	60.375	class A HGT	Validated		H3J7S0	0.0004	49.3	NA	NA	NA	Q6FBD0	1e-31	137	NA	NA	NA	B8C9L2	2e-10	72	B9TB86	6e-07	60.5
WBGene00014206	nit-1 (NITrilase )			GO:0016810;GO:0006807	hydrolase activity, acting on carbon-nitrogen (but not peptide) bonds (IEA)nitrogen compound metabolic process (IEA)	ZK1058.6	266.9	bacteria	11167	262.425	class A HGT	Validated		A7T002	9e-14	75.1	Q3IUK0	7e-39	149	A0LKP2	8e-114	342	H1W2G0	1e-90	283	H3GM67	6e-30	124	D7LNQ6	4e-106	323
WBGene00014244	Sll1336 protein			GO:0005737;GO:0016813	cytoplasm (IEA)hydrolase activity, acting on carbon-nitrogen (but not peptide) bonds, in linear amidines (IEA)	ZK1307.1a	156.1	bacteria	3972	125.817	class A HGT	Validated		C3XYQ4	0.14	38.9	B1L4Q4	1e-05	53.1	P74535	3e-54	195	NA	NA	NA	Q23EE7	0.0002	50.1	F6HF47	9.6	35.8
WBGene00015873	oac-4 (O-ACyltransferase homolog )			GO:0016021;GO:0016747	transferase activity, transferring acyl groups other than amino-acyl groups (IEA); integral to membrane (IEA)	C17A2.5	72.2	bacteria	19	52.5165	class A HGT	Validated		B4N9C5	6.4	35.8	NA	NA	NA	A2BTY9	8e-22	108	E6ZQZ0	2e-05	55.8	F0YRN3	0.0002	52.4	B9TI85	0.001	46.2
WBGene00016585	oac-59 (O-ACyltransferase homolog )					C42C1.7a	71	bacteria	19	52.5165	class A HGT	Validated		A8JUS7	3e-07	62	NA	NA	NA	D2BSJ6	7e-30	133	E6ZQZ0	3e-11	73.9	F0YRN3	4e-13	80.5	NA	NA	NA
WBGene00016657	C44E12.1			GO:0005515;GO:0008152;GO:0016787	metabolic process (IEA)hydrolase activity (IEA)protein binding (IEA)	C44E12.1	182.5	protist	10863	181.925	class A HGT	Validated		G7YYJ7	6e-08	58.5	Q0W5T9	6e-24	108	E8X326	2e-48	176	I1RI56	3e-53	189	D0MR59	2e-69	241	NA	NA	NA
WBGene00016773	oac-10 (O-ACyltransferase homolog )			GO:0016021;GO:0016747	transferase activity, transferring acyl groups other than amino-acyl groups (IEA); integral to membrane (IEA)	C49D10.4	90.4	bacteria	19	52.5165	class A HGT	Validated		H3HW21	0.11	41.6	NA	NA	NA	D2BSJ6	1e-29	132	NA	NA	NA	F0YRN3	3e-13	80.9	NA	NA	NA
WBGene00016776	oac-11 (O-ACyltransferase homolog )			GO:0016021;GO:0016747	transferase activity, transferring acyl groups other than amino-acyl groups (IEA); integral to membrane (IEA)	C49D10.8	83.9	bacteria	19	52.5165	class A HGT	Validated		F1RB01	0.15	43.1	NA	NA	NA	F2G9B0	4e-28	127	E6ZQZ0	2e-05	55.1	F0YRN3	9e-05	53.5	B9TI85	0.008	43.9
WBGene00017061	oac-12 (O-ACyltransferase homolog )			GO:0016021;GO:0016747	transferase activity, transferring acyl groups other than amino-acyl groups (IEA); integral to membrane (IEA)	D2063.2	87.8	bacteria	19	52.5165	class A HGT	Validated		E9IXN3	0.12	41.2	NA	NA	NA	Q2N5Q8	7e-29	129	E6ZQZ0	5e-05	53.9	F0YRN3	5e-07	60.8	B9TI85	0.0007	47
WBGene00017468	Exonuclease III			GO:0034984	cellular response to DNA damage stimulus (IMP)	F14F9.5	118.5	fungi	4949	119.2	class A HGT	Validated		G5B7G3	1.5	38.5	NA	NA	NA	D3Q264	1e-40	153	G3JTC4	8e-41	157	B9ZSI5	0.45	39.7	D7KKB9	0.75	38.9
WBGene00017804	F26A1.6			GO:0040010;GO:0016021	positive regulation of growth rate (IMP)integral to membrane (IEA)	F26A1.6	105.9	protist	376	175.123	class A HGT	Validated		F1P4S2	0.34	38.1	NA	NA	NA	G4SXF5	2e-16	84.3	NA	NA	NA	D7FJA2	2e-37	144	NA	NA	NA
WBGene00017806	F26A1.8			GO:0040010;GO:0016021	positive regulation of growth rate (IMP)integral to membrane (IEA)	F26A1.8	215.5	protist	376	175.123	class A HGT	Validated		G3VU43	0.39	38.5	A9ABA1	7	36.2	G4SXF5	3e-36	144	NA	NA	NA	D7FJA2	1e-76	254	NA	NA	NA
WBGene00018141	oac-21 (O-ACyltransferase homolog )			GO:0016021;GO:0016747	transferase activity, transferring acyl groups other than amino-acyl groups (IEA); integral to membrane (IEA)	F37C4.1	88.3	bacteria	19	52.5165	class A HGT	Validated		E3X8M1	0.34	39.7	NA	NA	NA	Q98M77	3e-28	128	E6ZQZ0	2e-06	58.5	F0YRN3	7e-08	63.5	B9TI85	0.001	46.2
WBGene00018142	oac-22 (O-ACyltransferase homolog )			GO:0016021;GO:0016747	transferase activity, transferring acyl groups other than amino-acyl groups (IEA); integral to membrane (IEA)	F37C4.2	75.3	bacteria	19	52.5165	class A HGT	Validated		F1RB01	0.054	44.7	NA	NA	NA	F2G9B0	6e-26	120	E6ZQZ0	5e-07	60.5	F0YRN3	7e-07	60.5	B9TI85	0.0005	47.4
WBGene00018143	oac-23 (O-ACyltransferase homolog )			GO:0016021;GO:0016747	transferase activity, transferring acyl groups other than amino-acyl groups (IEA); integral to membrane (IEA)	F37C4.3	89.3	bacteria	19	52.5165	class A HGT	Validated		B4NKG3	0.22	42.7	NA	NA	NA	Q2N5Q8	1e-29	132	E6ZQZ0	4e-06	57.8	G4YYQ7	8e-06	56.6	B9TI85	0.001	46.6
WBGene00018211	oac-24 (O-ACyltransferase homolog )			GO:0016021;GO:0016747	transferase activity, transferring acyl groups other than amino-acyl groups (IEA); integral to membrane (IEA)	F39G3.6	69.2	bacteria	116	60.375	class A HGT	Validated		Q17NS2	0.0001	52.8	NA	NA	NA	F2G9B0	1e-26	122	E6ZQZ0	0.005	47.8	F0YRN3	4e-10	70.9	B9TB86	0.0002	52.8
WBGene00018295	oac-29 (O-ACyltransferase homolog )			GO:0016021;GO:0016747	transferase activity, transferring acyl groups other than amino-acyl groups (IEA); integral to membrane (IEA)	F41E6.14	65.5	bacteria	10405	48.2	class A HGT	Validated		H3J2E6	6e-05	53.5	NA	NA	NA	A9WMK6	3e-25	119	E6ZQZ0	3e-06	58.2	B8C9L2	4e-09	67.8	NA	NA	NA
WBGene00018610	NADH-dependent fumarate reductase, putative					F48E8.3	261.9	protist	3621	161.129	class A HGT	Validated		A7TBY2	4e-19	95.1	B9LMV2	4e-37	150	A6TMY0	2e-81	271	G4TTS6	4e-105	337	Q4D779	3e-111	357	C1E860	1e-87	291
WBGene00018711	Transcriptional factor B3					F52G3.3	32.6	fungi	4724	32.6	class A HGT	Validated		H9JGG9	5e-15	87.4	NA	NA	NA	A8ZQD9	2.9	38.9	A8NPE0	3e-25	120	D0NXL1	6e-21	107	C5WZG6	3e-25	120
WBGene00019198	Sterol transmethylase			GO:0008152;GO:0008610;GO:0008168	lipid biosynthetic process (IEA); methyltransferase activity (IEA); metabolic process (IEA)	H14E04.1	44.9	fungi	3596	48.4	class A HGT	Not-validated		I1FLX6	3e-18	90.1	Q5V6Y7	3e-13	76.3	Q5LR84	3e-20	97.4	G3B516	2e-33	135	D8LBH5	5e-33	134	A8IJ34	3e-33	135
WBGene00019373	K04A8.1					K04A8.1	66.4	protist	156	53.9757	class A HGT	Validated		F6WX67	8.1	36.6	D1YZY4	0.0009	48.1	F8L9L6	1e-20	97.4	C4YHF2	3.5	37	E9CFZ6	3e-22	103	C5XJS6	5.9	37
WBGene00019579	oac-57 (O-ACyltransferase homolog )			GO:0016021;GO:0016747	transferase activity, transferring acyl groups other than amino-acyl groups (IEA)integral to membrane (IEA)	K09E10.1a	86.9	bacteria	19	52.5165	class A HGT	Not-validated		B0WMA8	1e-06	60.1	NA	NA	NA	Q2N5Q8	1e-34	147	E6ZQZ0	3e-08	64.3	F0YRN3	4e-12	77.4	NA	NA	NA
WBGene00019580	oac-58 (O-ACyltransferase homolog )			GO:0016021;GO:0016747	transferase activity, transferring acyl groups other than amino-acyl groups (IEA); integral to membrane (IEA)	K09E10.2	67.9	bacteria	19	52.5165	class A HGT	Validated		F1RB01	3e-05	55.1	NA	NA	NA	Q7V0X3	1e-26	123	E6ZQZ0	2e-07	61.6	F0YRN3	1e-10	72.8	NA	NA	NA
WBGene00019849	oac-40 (O-ACyltransferase homolog )			GO:0016021;GO:0016747	transferase activity, transferring acyl groups other than amino-acyl groups (IEA); integral to membrane (IEA)	R03H4.1	84.6	bacteria	116	60.375	class A HGT	Validated		Q17NS2	0.006	45.4	NA	NA	NA	B7VTI9	4e-29	130	F5HDF1	1e-06	59.3	F0YRN3	2e-10	71.6	B9TI85	0.0005	47.4
WBGene00019851	oac-41 (O-ACyltransferase homolog )			GO:0016021;GO:0016747	transferase activity, transferring acyl groups other than amino-acyl groups (IEA); integral to membrane (IEA)	R03H4.5	75.7	bacteria	116	60.375	class A HGT	Validated	bacteria	B4MFY2	0.067	44.3	A4YE26	0.001	48.9	F2G9B0	9e-26	120	E6ZQZ0	1.2	40	D3AWV1	0.0002	52.8	B9TI85	0.007	43.9
WBGene00020270	Endochitinase A, putative			GO:0006032;GO:0016998;GO:0004568	chitinase activity (IEA); chitin catabolic process (IEA); cell wall macromolecule catabolic process (IEA)	T05H4.7	54.8	protist	942	57.8846	class A HGT	Validated		G7YKP2	1e-13	78.2	NA	NA	NA	E6WED0	2e-26	119	NA	NA	NA	C5LPC3	2e-32	133	Q546P8	1e-24	111
WBGene00020672	Amidinotransferase					T22B7.3	158.3	bacteria	5427	165.617	class A HGT	Validated		I1F7S3	4.9	34.7	B5IAC0	3e-07	58.2	D2R039	1e-56	193	H8ZE94	4	36.2	Q23EE7	2e-05	52.8	NA	NA	NA
WBGene00020976	oac-51 (O-ACyltransferase homolog )			GO:0016021;GO:0016747	transferase activity, transferring acyl groups other than amino-acyl groups (IEA)integral to membrane (IEA)	W03B1.7	102.4	bacteria	19	52.5165	class A HGT	Validated		B0WMA8	0.1	41.6	NA	NA	NA	D2BSJ6	1e-33	144	F5HDF1	6e-06	57	B8C9L2	1e-08	66.6	B9TI85	0.002	45.4
WBGene00020977	oac-52 (O-ACyltransferase homolog )			GO:0016021;GO:0016747	transferase activity, transferring acyl groups other than amino-acyl groups (IEA); integral to membrane (IEA)	W03B1.8	92.3	bacteria	19	52.5165	class A HGT	Validated		Q1DH10	0.22	42.7	NA	NA	NA	Q2N5Q8	2e-30	135	E6ZQZ0	3e-05	54.7	F0YRN3	2e-08	65.9	B9TI85	0.011	43.5
WBGene00044617	bus-1 (Bacterially Un-Swollen (M. nematophilum resistant) )			GO:0016021;GO:0016747;GO:0008415;GO:0002009;GO:0016020	morphogenesis of an epithelium (IMP) via [WBPaper00032379] Gravato-Nobre MJ et al. (2008); acyltransferase activity (ISS) via [WBPaper00032379] Gravato-Nobre MJ et al. (2008); membrane (IDA) via [WBPaper00032379] Gravato-Nobre MJ et al. (2008); transferase activity, transferring acyl groups other than amino-acyl groups (IEA); integral to membrane (IEA)	R03H4.6	68.9	bacteria	116	60.375	class A HGT	Validated		Q17NS2	0.004	48.1	NA	NA	NA	Q7V0X3	1e-24	117	E6ZQZ0	0.055	44.3	F0YRN3	8e-09	66.6	B9TI85	3e-05	50.8
class C HGT											22
class B HGT											45
class A HGT											72
Parkinson and Blaxter

## Sheet: H. sapiens viral origin
gene ID	gene name / description	EC	EC name	GO ID	GO name	transcript ID	h index	taxon from the blastX	ortholog group number	ortholog group average h index	virus_uniprot_best_hit_accession	virus_uniprot_best_hit_bitscore	metazoa_uniprot_best_hit_accession	metazoa_uniprot_best_hit_E-value	metazoa_uniprot_best_hit_bitscore	archaea_uniprot_best_hit_accession	archaea_uniprot_best_hit_E-value	archaea_uniprot_best_hit_bitscore	bacteria_uniprot_best_hit_accession	bacteria_uniprot_best_hit_E-value	bacteria_uniprot_best_hit_bitscore	fungi_uniprot_best_hit_accession	fungi_uniprot_best_hit_E-value	fungi_uniprot_best_hit_bitscore	protist_uniprot_best_hit_accession	protist_uniprot_best_hit_E-value	protist_uniprot_best_hit_bitscore	plants_uniprot_best_hit_accession	plants_uniprot_best_hit_E-value	plants_uniprot_best_hit_bitscore
ENSG00000000938	Gardner-Rasheed feline sarcoma viral (v-fgr) oncogene homolog			GO:0045087;GO:0018108;GO:0009615;GO:0006468;GO:0008360;GO:0007229;GO:0030335;GO:0050830;GO:0046777;GO:0045859;GO:0043306;GO:0007596;GO:0014068;GO:0050715;GO:0043552;GO:0045088;GO:0050764;GO:0002768;GO:0005886;GO:0005829;GO:0005856;GO:0005743;GO:0015629;GO:0032587;GO:0005758;GO:0005524;GO:0004713;GO:0019901;GO:0001784;GO:0004715;GO:0034987;GO:0034988	innate immune response;peptidyl-tyrosine phosphorylation;response to virus;protein phosphorylation;regulation of cell shape;integrin-mediated signaling pathway;positive regulation of cell migration;defense response to Gram-positive bacterium;protein autophosphorylation;regulation of protein kinase activity;positive regulation of mast cell degranulation;blood coagulation;positive regulation of pho…	ENST00000374004	60	virus	83291	60	P00526	662	H3JD89	0	602	NA	NA	NA	NA	NA	NA	NA	NA	NA	B0K0C1	0	541	C1MM89	7e-41	164
ENSG00000010810	FYN oncogene related to SRC, FGR, YES			GO:0007411;GO:0001764;GO:0018108;GO:0042493;GO:0016032;GO:0071363;GO:0006816;GO:0006468;GO:0008360;GO:0007166;GO:0046777;GO:0030168;GO:0045471;GO:0007243;GO:0030900;GO:0050852;GO:0007631;GO:0010629;GO:0050900;GO:0007596;GO:0071375;GO:0007612;GO:0050798;GO:0042177;GO:0031295;GO:0050966;GO:0044419;GO:0050690;GO:0005886;GO:0005829;GO:0005739;GO:0005792;GO:0005768;GO:0005515;GO:0005524;GO:0046872;GO:…	axon guidance;neuron migration;peptidyl-tyrosine phosphorylation;response to drug;viral reproduction;cellular response to growth factor stimulus;calcium ion transport;protein phosphorylation;regulation of cell shape;cell surface receptor signaling pathway;protein autophosphorylation;platelet activation;response to ethanol;intracellular protein kinase cascade;forebrain development;T cell receptor …	ENST00000368682	64	virus	52058	64	P00526	692	H3JD89	0	628	NA	NA	NA	NA	NA	NA	NA	NA	NA	F2UPS8	0	572	D8U7A1	3e-43	174
ENSG00000069493	C-type lectin domain family 2, member D			GO:0007166;GO:0005783;GO:0005624;GO:0009986;GO:0005887;GO:0030246;GO:0004888	cell surface receptor signaling pathway;endoplasmic reticulum;membrane fraction;cell surface;integral to plasma membrane;carbohydrate binding;transmembrane signaling receptor activity	ENST00000261339	69.9	virus	20019	69.9	Q08FK8	150	F8W7M3	4e-16	80.1	NA	NA	NA	Q3ART7	0.009	42.7	Q0CVC3	0.7	37	F2U2Y5	0.0001	48.5	F6I2V0	3e-06	53.1
ENSG00000085063	CD59 molecule, complement regulatory protein			GO:0007166;GO:0007596;GO:0005886;GO:0005576;GO:0005624;GO:0009986;GO:0031362;GO:0005515	cell surface receptor signaling pathway;blood coagulation;plasma membrane;extracellular region;membrane fraction;cell surface;anchored to external side of plasma membrane;protein binding	ENST00000351554	77	virus	48507	77	Q00996	124	A7RPI9	0.001	47	NA	NA	NA	F0RSE2	9.8	37	NA	NA	NA	NA	NA	NA	NA	NA	NA
ENSG00000091972	CD200 molecule			GO:0050776;GO:0005886;GO:0005887;GO:0005515;GO:0042802	regulation of immune response;plasma membrane;integral to plasma membrane;protein binding;identical protein binding	ENST00000473539	74.2	virus	4120	72.2867	P0C788	127	H2VZ59	0.0001	52.8	NA	NA	NA	NA	NA	NA	E4ZH41	4.9	37.4	NA	NA	NA	NA	NA	NA
ENSG00000099377	hydroxy-delta-5-steroid dehydrogenase, 3 beta- and steroid delta-isomerase 7			GO:0044281;GO:0001558;GO:0006694;GO:0008206;GO:0006699;GO:0016021;GO:0005575;GO:0005789;GO:0005792;GO:0000166;GO:0003854;GO:0047016	small molecule metabolic process;regulation of cell growth;steroid biosynthetic process;bile acid metabolic process;bile acid biosynthetic process;integral to membrane;cellular_component;endoplasmic reticulum membrane;microsome;nucleotide binding;3-beta-hydroxy-delta5-steroid dehydrogenase activity;cholest-5-ene-3-beta,7-alpha-diol 3-beta-dehydrogenase activity	ENST00000297679	125	virus	7565	101.775	Q98318	274	H3HNY2	1e-36	149	B6YVK2	2e-05	55.1	A9B1E3	8e-28	123	F8P5Q7	4e-21	103	F2UJB2	3e-25	115	I1MY69	5e-25	116
ENSG00000106366	serpin peptidase inhibitor, clade E (nexin, plasminogen activator inhibitor type 1), member 1			GO:0043066;GO:0050729;GO:0042593;GO:0001525;GO:0055093;GO:0042730;GO:0045766;GO:0034097;GO:0010951;GO:0030336;GO:0042127;GO:0071222;GO:0043627;GO:0051384;GO:0030168;GO:0042246;GO:0007596;GO:0050820;GO:0000302;GO:0045765;GO:0048260;GO:0071258;GO:0014912;GO:0030194;GO:0051918;GO:0010757;GO:0010469;GO:0002576;GO:0030195;GO:0090026;GO:0001300;GO:0050829;GO:0061045;GO:0032757;GO:0033629;GO:2000098;GO:…	negative regulation of apoptotic process;positive regulation of inflammatory response;glucose homeostasis;angiogenesis;response to hyperoxia;fibrinolysis;positive regulation of angiogenesis;response to cytokine stimulus;negative regulation of endopeptidase activity;negative regulation of cell migration;regulation of cell proliferation;cellular response to lipopolysaccharide;response to estrogen s…	ENST00000223095	46	virus	7368	48.875	Q08FY2	219	E0VI38	8e-44	173	G0HJQ9	2e-38	158	B5YAA6	5e-47	182	C4V7V9	2e-14	84	G0QR80	6e-34	146	A9SB17	4e-33	141
ENSG00000110080	ST3 beta-galactoside alpha-2,3-sialyltransferase 4			GO:0016266;GO:0006486;GO:0044267;GO:0018279;GO:0043687;GO:0005576;GO:0000139;GO:0032580;GO:0030173;GO:0008373;GO:0003836;GO:0047288	O-glycan processing;protein glycosylation;cellular protein metabolic process;protein N-linked glycosylation via asparagine;post-translational protein modification;extracellular region;Golgi membrane;Golgi cisterna membrane;integral to Golgi membrane;sialyltransferase activity;beta-galactoside (CMP) alpha-2,3-sialyltransferase activity;monosialoganglioside sialyltransferase activity	ENST00000526727	59	virus	48578	59	Q08FK2	216	H3J380	7e-41	157	NA	NA	NA	Q0RDS4	0.19	42.7	G0SAH8	2.1	38.9	F0VMJ0	3.8	38.5	A9U356	2e-10	69.3
ENSG00000110848	CD69 molecule			GO:0035690;GO:0005887;GO:0009897;GO:0030246;GO:0004888	cellular response to drug;integral to plasma membrane;external side of plasma membrane;carbohydrate binding;transmembrane signaling receptor activity	ENST00000228434	47.1	virus	8779	34.8909	Q08FK8	116	F8W7M3	2e-10	68.9	NA	NA	NA	E0ULS3	0.18	42.7	NA	NA	NA	F2U2Y5	0.026	45.4	C5XF24	0.003	48.1
ENSG00000112115	interleukin 17A			GO:0006915;GO:0006954;GO:0006955;GO:0045944;GO:0006486;GO:0007267;GO:0008219;GO:0071385;GO:0071347;GO:0045672;GO:0032747;GO:0072537;GO:1900017;GO:0005615;GO:0009897;GO:0005125	apoptotic process;inflammatory response;immune response;positive regulation of transcription from RNA polymerase II promoter;protein glycosylation;cell-cell signaling;cell death;cellular response to glucocorticoid stimulus;cellular response to interleukin-1;positive regulation of osteoclast differentiation;positive regulation of interleukin-23 production;fibroblast activation;positive regulation …	ENST00000340057	146.8	virus	7639	119.05	P24916	188	E5SLC0	0.22	41.2	NA	NA	NA	C7MHU5	6.3	37.7	B2ADL3	4.7	37.7	G0QQ80	2.8	37.7	E1ZIX7	2.2	39.3
ENSG00000112116	interleukin 17F			GO:0006954;GO:0016525;GO:0045944;GO:0051216;GO:0017015;GO:0006029;GO:0042109;GO:0042089;GO:0045408;GO:0045076;GO:0045414;GO:0045423;GO:1900017;GO:0005576;GO:0005615;GO:0042803;GO:0005125;GO:0019955;GO:0005126	inflammatory response;negative regulation of angiogenesis;positive regulation of transcription from RNA polymerase II promoter;cartilage development;regulation of transforming growth factor beta receptor signaling pathway;proteoglycan metabolic process;lymphotoxin A biosynthetic process;cytokine biosynthetic process;regulation of interleukin-6 biosynthetic process;regulation of interleukin-2 bios…	ENST00000336123	71.9	virus	10816	70.23	P24916	115	H3J8H5	0.027	43.1	NA	NA	NA	F4CCP4	3.3	37	B2VTD6	0.47	39.3	NA	NA	NA	A8IXH7	0.39	40
ENSG00000112486	chemokine (C-C motif) receptor 6			GO:0045087;GO:0006955;GO:0007165;GO:0006968;GO:0006959;GO:0006935;GO:0006928;GO:0007204;GO:0070098;GO:0002407;GO:0005886;GO:0005887;GO:0004872;GO:0016493;GO:0004950	innate immune response;immune response;signal transduction;cellular defense response;humoral immune response;chemotaxis;cellular component movement;elevation of cytosolic calcium ion concentration;chemokine-mediated signaling pathway;dendritic cell chemotaxis;plasma membrane;integral to plasma membrane;receptor activity;C-C chemokine receptor activity;chemokine receptor activity	ENST00000341935	62	virus	12697	44.4125	Q89609	201	H3I2I5	3e-32	139	NA	NA	NA	NA	NA	NA	NA	NA	NA	A0CTZ1	5e-12	73.2	NA	NA	NA
ENSG00000115590	interleukin 1 receptor, type II			GO:0006955;GO:0016021;GO:0005886;GO:0005576;GO:0005515;GO:0004908;GO:0004910	immune response;integral to membrane;plasma membrane;extracellular region;protein binding;interleukin-1 receptor activity;interleukin-1, Type II, blocking receptor activity	ENST00000332549	77	virus	7473	75.9583	P25212	139	B7QHG7	1e-07	62	NA	NA	NA	A1WUC3	5.9	37.4	G0SV79	7.4	36.6	NA	NA	NA	I1HUN5	3.7	37.7
ENSG00000118402	ELOVL fatty acid elongase 4	2.3.1.n8	3-ketoacyl-CoA synthase	GO:0019367;GO:0019432;GO:0035338;GO:0042761;GO:0044281;GO:0044255;GO:0006633;GO:0009584;GO:0005783;GO:0030176;GO:0005515;GO:0016747;GO:0008020	fatty acid elongation, saturated fatty acid;triglyceride biosynthetic process;long-chain fatty-acyl-CoA biosynthetic process;very long-chain fatty acid biosynthetic process;small molecule metabolic process;cellular lipid metabolic process;fatty acid biosynthetic process;detection of visible light;endoplasmic reticulum;integral to endoplasmic reticulum membrane;protein binding;transferase activity…	ENST00000369816	86	virus	9335	79.0909	Q9J5F5	403	B0WV69	5e-97	317	NA	NA	NA	NA	NA	NA	G9NS22	1e-21	105	E9CH84	1e-83	281	E1CA02	1e-39	157
ENSG00000121797	chemokine (C-C motif) receptor-like 2			GO:0006954;GO:0007186;GO:0006935;GO:0070098;GO:0016021;GO:0005887;GO:0004950;GO:0042379;GO:0048020	inflammatory response;G-protein coupled receptor signaling pathway;chemotaxis;chemokine-mediated signaling pathway;integral to membrane;integral to plasma membrane;chemokine receptor activity;chemokine receptor binding;CCR chemokine receptor binding	ENST00000400882	112.6	virus	79488	112.6	Q89609	200	H3I2I5	5e-16	87.4	NA	NA	NA	NA	NA	NA	NA	NA	NA	NA	NA	NA	NA	NA	NA
ENSG00000121807	chemokine (C-C motif) receptor 2			GO:0045087;GO:0006954;GO:0001974;GO:0050729;GO:0016525;GO:0006955;GO:0001666;GO:0009611;GO:0006968;GO:0019221;GO:0006959;GO:0032729;GO:0006935;GO:0007204;GO:0043410;GO:0019233;GO:0030097;GO:0007259;GO:0006874;GO:0050870;GO:0002437;GO:0042535;GO:0002829;GO:0007194;GO:0043615;GO:0002827;GO:0010820;GO:0010574;GO:0032743;GO:0035696;GO:0035705;GO:0043310;GO:0046641;GO:0090265;GO:2000409;GO:0090026;GO:…	innate immune response;inflammatory response;blood vessel remodeling;positive regulation of inflammatory response;negative regulation of angiogenesis;immune response;response to hypoxia;response to wounding;cellular defense response;cytokine-mediated signaling pathway;humoral immune response;positive regulation of interferon-gamma production;chemotaxis;elevation of cytosolic calcium ion concentra…	ENST00000445132	163	virus	34164	163	Q89609	281	H9KT07	1e-25	118	NA	NA	NA	NA	NA	NA	NA	NA	NA	NA	NA	NA	NA	NA	NA
ENSG00000121966	chemokine (C-X-C motif) receptor 4			GO:0006915;GO:0006954;GO:0007186;GO:0048714;GO:0001666;GO:0009615;GO:0019722;GO:0016032;GO:0000187;GO:0007204;GO:0002407;GO:0019059;GO:0030260;GO:0050920;GO:0043217;GO:0016021;GO:0005737;GO:0005886;GO:0009986;GO:0031410;GO:0031252;GO:0016023;GO:0005515;GO:0004930;GO:0031625;GO:0003779;GO:0043130;GO:0016494;GO:0015026;GO:0032027	apoptotic process;inflammatory response;G-protein coupled receptor signaling pathway;positive regulation of oligodendrocyte differentiation;response to hypoxia;response to virus;calcium-mediated signaling;viral reproduction;activation of MAPK activity;elevation of cytosolic calcium ion concentration;dendritic cell chemotaxis;initiation of viral infection;entry into host cell;regulation of chemota…	ENST00000241393	46	virus	72210	46	Q89609	201	H3I2I5	4e-39	155	NA	NA	NA	NA	NA	NA	NA	NA	NA	NA	NA	NA	NA	NA	NA
ENSG00000126353	chemokine (C-C motif) receptor 7					ENST00000579344	56	virus	39232	56	Q89609	166	H3I2I5	1e-23	110	NA	NA	NA	NA	NA	NA	NA	NA	NA	NA	NA	NA	NA	NA	NA
ENSG00000129048	chemokine (C-C motif) receptor-like 1			GO:0007186;GO:0006955;GO:0006935;GO:0070098;GO:0005886;GO:0005887;GO:0016493;GO:0004950	G-protein coupled receptor signaling pathway;immune response;chemotaxis;chemokine-mediated signaling pathway;plasma membrane;integral to plasma membrane;C-C chemokine receptor activity;chemokine receptor activity	ENST00000249887	53.3	virus	7250	35.2417	Q89609	143	E2AA91	1e-16	89.7	NA	NA	NA	NA	NA	NA	NA	NA	NA	NA	NA	NA	NA	NA	NA
ENSG00000134259	nerve growth factor (beta polypeptide)			GO:0006915;GO:0007264;GO:0006954;GO:0008284;GO:0007169;GO:0032496;GO:0042493;GO:0048015;GO:0007422;GO:0050772;GO:0009612;GO:0035094;GO:0043524;GO:0006916;GO:0051384;GO:0010628;GO:0031175;GO:0019233;GO:0051602;GO:0007613;GO:0043434;GO:0008344;GO:0000186;GO:0045773;GO:0007265;GO:0050770;GO:0046928;GO:0009314;GO:0051091;GO:0008624;GO:0007202;GO:0045786;GO:0048011;GO:0051388;GO:0031954;GO:0032455;GO:…	apoptotic process;small GTPase mediated signal transduction;inflammatory response;positive regulation of cell proliferation;transmembrane receptor protein tyrosine kinase signaling pathway;response to lipopolysaccharide;response to drug;phosphatidylinositol-mediated signaling;peripheral nervous system development;positive regulation of axonogenesis;response to mechanical stimulus;response to nico…	ENST00000369512	68.8	virus	12594	69.9	Q9J5D9	110	B7P9R7	0.023	41.2	NA	NA	NA	B6IUV4	5.2	36.2	C1GA07	0.85	39.3	D2V9I3	3.7	36.6	Q5NA63	3.3	37.4
ENSG00000136634	interleukin 10			GO:0045893;GO:0006954;GO:0042742;GO:0042493;GO:0032868;GO:0007267;GO:0042130;GO:0010468;GO:0014823;GO:0044130;GO:0032720;GO:0045019;GO:0071222;GO:0006916;GO:0051384;GO:0030889;GO:0030183;GO:0030097;GO:0071392;GO:0032715;GO:0051930;GO:0042100;GO:0051091;GO:0042092;GO:0032689;GO:0050715;GO:0032695;GO:0060670;GO:0007253;GO:0030595;GO:0002237;GO:0045348;GO:0051045;GO:0002740;GO:0032800;GO:0045347;GO:…	positive regulation of transcription, DNA-dependent;inflammatory response;defense response to bacterium;response to drug;response to insulin stimulus;cell-cell signaling;negative regulation of T cell proliferation;regulation of gene expression;response to activity;negative regulation of growth of symbiont in host;negative regulation of tumor necrosis factor production;negative regulation of nitri…	ENST00000423557	111.2	virus	8501	155.255	P68678	209	F5GXN7	3e-21	97.8	NA	NA	NA	NA	NA	NA	NA	NA	NA	A0CTZ1	5e-11	56.6	NA	NA	NA
ENSG00000136689	interleukin 1 receptor antagonist			GO:0006955;GO:0001960;GO:0051384;GO:0006953;GO:0034115;GO:2000660;GO:0002439;GO:0014050;GO:0007565;GO:0007613;GO:0043507;GO:0043066;GO:0010243;GO:0014070;GO:0042493;GO:0006629;GO:0030073;GO:0005634;GO:0005737;GO:0005886;GO:0005622;GO:0005615;GO:0005813;GO:0005576;GO:0031982;GO:0005149;GO:0005152;GO:0005150;GO:0005151;GO:0045352;GO:0045353	immune response;negative regulation of cytokine-mediated signaling pathway;response to glucocorticoid stimulus;acute-phase response;negative regulation of heterotypic cell-cell adhesion;negative regulation of interleukin-1-mediated signaling pathway;chronic inflammatory response to antigenic stimulus;negative regulation of glutamate secretion;female pregnancy;memory;positive regulation of JUN kin…	ENST00000259206	89.3	virus	10644	101.99	Q08FU8	127	H3HW98	6.2	37.7	NA	NA	NA	A8LAS0	4.1	38.1	A1CWS9	1.2	39.7	F0ZR12	2.8	38.5	NA	NA	NA
ENSG00000144648	chemokine binding protein 2			GO:0007275;GO:0007186;GO:0006955;GO:0006935;GO:0070098;GO:0005886;GO:0005887;GO:0016493;GO:0016494;GO:0004950;GO:0019957	multicellular organismal development;G-protein coupled receptor signaling pathway;immune response;chemotaxis;chemokine-mediated signaling pathway;plasma membrane;integral to plasma membrane;C-C chemokine receptor activity;C-X-C chemokine receptor activity;chemokine receptor activity;C-C chemokine binding	ENST00000422265	37.2	virus	64062	37.2	Q6TV00	115	H2N334	1e-13	77.8	NA	NA	NA	NA	NA	NA	F7VUU2	2.6	39.7	A0CTZ1	0.012	44.3	NA	NA	NA
ENSG00000160791	chemokine (C-C motif) receptor 5 (gene/pseudogene)			GO:0045666;GO:0006954;GO:0042742;GO:0007186;GO:0006955;GO:0019722;GO:0016032;GO:0006816;GO:0006968;GO:0045444;GO:2000178;GO:0007568;GO:0007267;GO:0007166;GO:0030336;GO:0031622;GO:0032755;GO:0006935;GO:0071222;GO:0007204;GO:0010628;GO:0010212;GO:0030900;GO:0070723;GO:0002437;GO:0030517;GO:0032760;GO:0000165;GO:0022409;GO:0050718;GO:2000110;GO:0014808;GO:0070997;GO:0070098;GO:0002407;GO:0019059;GO:…	positive regulation of neuron differentiation;inflammatory response;defense response to bacterium;G-protein coupled receptor signaling pathway;immune response;calcium-mediated signaling;viral reproduction;calcium ion transport;cellular defense response;fat cell differentiation;negative regulation of neural precursor cell proliferation;aging;cell-cell signaling;cell surface receptor signaling path…	ENST00000292303	148	virus	2974	119.759	Q89609	254	E9H6K3	5e-22	106	NA	NA	NA	NA	NA	NA	NA	NA	NA	NA	NA	NA	NA	NA	NA
ENSG00000163464	chemokine (C-X-C motif) receptor 1			GO:0006954;GO:0007186;GO:0007166;GO:0006935;GO:0031623;GO:0070098;GO:0002407;GO:0038112;GO:0016021;GO:0005886;GO:0016020;GO:0004930;GO:0004918;GO:0004950;GO:0019959	inflammatory response;G-protein coupled receptor signaling pathway;cell surface receptor signaling pathway;chemotaxis;receptor internalization;chemokine-mediated signaling pathway;dendritic cell chemotaxis;interleukin-8-mediated signaling pathway;integral to membrane;plasma membrane;membrane;G-protein coupled receptor activity;interleukin-8 receptor activity;chemokine receptor activity;interleuki…	ENST00000295683	36	virus	2291	39.7	Q6TV00	140	A6NL10	1e-21	104	NA	NA	NA	NA	NA	NA	NA	NA	NA	NA	NA	NA	NA	NA	NA
ENSG00000163823	chemokine (C-C motif) receptor 1			GO:0006954;GO:0006955;GO:0007155;GO:0009611;GO:0006816;GO:0007267;GO:0007166;GO:0019221;GO:0006935;GO:0051928;GO:0007204;GO:0006874;GO:0010629;GO:0030502;GO:0070374;GO:0006887;GO:0090026;GO:0045672;GO:0070098;GO:0002407;GO:0007187;GO:0005886;GO:0005887;GO:0009897;GO:0005515;GO:0016493;GO:0004435;GO:0004950;GO:0035717;GO:0019957;GO:0071791	inflammatory response;immune response;cell adhesion;response to wounding;calcium ion transport;cell-cell signaling;cell surface receptor signaling pathway;cytokine-mediated signaling pathway;chemotaxis;positive regulation of calcium ion transport;elevation of cytosolic calcium ion concentration;cellular calcium ion homeostasis;negative regulation of gene expression;negative regulation of bone min…	ENST00000296140	172.6	virus	1176	179.587	Q89609	260	E2A4X7	8e-16	87.4	NA	NA	NA	NA	NA	NA	NA	NA	NA	NA	NA	NA	NA	NA	NA
ENSG00000168329	chemokine (C-X3-C motif) receptor 1			GO:0043066;GO:0007186;GO:0071560;GO:0016525;GO:0007155;GO:0009611;GO:0006968;GO:0045766;GO:0030336;GO:0006935;GO:0071222;GO:0048246;GO:0002282;GO:0021795;GO:0044419;GO:0070098;GO:0016021;GO:0005886;GO:0048471;GO:0043005;GO:0005887;GO:0032809;GO:0005515;GO:0016495;GO:0004950	negative regulation of apoptotic process;G-protein coupled receptor signaling pathway;cellular response to transforming growth factor beta stimulus;negative regulation of angiogenesis;cell adhesion;response to wounding;cellular defense response;positive regulation of angiogenesis;negative regulation of cell migration;chemotaxis;cellular response to lipopolysaccharide;macrophage chemotaxis;microgl…	ENST00000541347	97	virus	46175	97	D3YS56	196	A6NL10	2e-19	99	NA	NA	NA	NA	NA	NA	NA	NA	NA	NA	NA	NA	NA	NA	NA
ENSG00000169508	G protein-coupled receptor 183			GO:0007186;GO:0006955;GO:0006959;GO:0030890;GO:0070374;GO:0002313;GO:0005886;GO:0005887;GO:0004930;GO:0045028;GO:0008142	G-protein coupled receptor signaling pathway;immune response;humoral immune response;positive regulation of B cell proliferation;positive regulation of ERK1 and ERK2 cascade;mature B cell differentiation involved in immune response;plasma membrane;integral to plasma membrane;G-protein coupled receptor activity;G-protein coupled purinergic nucleotide receptor activity;oxysterol binding	ENST00000376414	72	virus	9068	70.5091	Q9J529	187	F1R1Y6	1e-25	115	NA	NA	NA	NA	NA	NA	NA	NA	NA	NA	NA	NA	NA	NA	NA
ENSG00000172215	chemokine (C-X-C motif) receptor 6			GO:0007186;GO:0019079;GO:0005886;GO:0005887;GO:0004930;GO:0016494;GO:0015026	G-protein coupled receptor signaling pathway;viral genome replication;plasma membrane;integral to plasma membrane;G-protein coupled receptor activity;C-X-C chemokine receptor activity;coreceptor activity	ENST00000304552	50	virus	25941	50	Q89609	177	H3HV69	5e-29	127	NA	NA	NA	NA	NA	NA	NA	NA	NA	NA	NA	NA	NA	NA	NA
ENSG00000173578	chemokine (C motif) receptor 1			GO:0006954;GO:0007186;GO:0034097;GO:0006935;GO:0007204;GO:0051209;GO:0070098;GO:0007187;GO:0005886;GO:0005887;GO:0004872;GO:0004950	inflammatory response;G-protein coupled receptor signaling pathway;response to cytokine stimulus;chemotaxis;elevation of cytosolic calcium ion concentration;release of sequestered calcium ion into cytosol;chemokine-mediated signaling pathway;G-protein coupled receptor signaling pathway, coupled to cyclic nucleotide second messenger;plasma membrane;integral to plasma membrane;receptor activity;che…	ENST00000542109	74	virus	51053	74	Q89609	184	H3I2I5	3e-24	110	NA	NA	NA	NA	NA	NA	NA	NA	NA	NA	NA	NA	NA	NA	NA
ENSG00000173585	chemokine (C-C motif) receptor 9			GO:0007186;GO:0006955;GO:0006968;GO:0006935;GO:0007204;GO:0070098;GO:0005886;GO:0005887;GO:0016493;GO:0004950;GO:0005515	G-protein coupled receptor signaling pathway;immune response;cellular defense response;chemotaxis;elevation of cytosolic calcium ion concentration;chemokine-mediated signaling pathway;plasma membrane;integral to plasma membrane;C-C chemokine receptor activity;chemokine receptor activity;protein binding	ENST00000357632	70	virus	7405	47.65	Q89609	199	B7PU05	4e-29	129	NA	NA	NA	NA	NA	NA	NA	NA	NA	NA	NA	NA	NA	NA	NA
ENSG00000176105	v-yes-1 Yamaguchi sarcoma viral oncogene homolog 1			GO:0006464;GO:0015758;GO:0050900;GO:0007596;GO:0031295;GO:0043114;GO:0005737;GO:0005886;GO:0005829;GO:0005794;GO:0005815;GO:0005524;GO:0019899;GO:0004713;GO:0004715;GO:0044325;GO:0005515	cellular protein modification process;glucose transport;leukocyte migration;blood coagulation;T cell costimulation;regulation of vascular permeability;cytoplasm;plasma membrane;cytosol;Golgi apparatus;microtubule organizing center;ATP binding;enzyme binding;protein tyrosine kinase activity;non-membrane spanning protein tyrosine kinase activity;ion channel binding;protein binding	ENST00000584307	116	virus	40218	116	P00526	749	H3JD89	0	633	NA	NA	NA	NA	NA	NA	NA	NA	NA	F2UPS8	0	566	I1J8F7	2e-44	180
ENSG00000176153	glutathione peroxidase 2 (gastrointestinal)			GO:0006979;GO:0001659;GO:0002862;GO:0009609;GO:0051702;GO:0005634;GO:0005737;GO:0009055;GO:0004602	response to oxidative stress;temperature homeostasis;negative regulation of inflammatory response to antigenic stimulus;response to symbiotic bacterium;interaction with symbiont;nucleus;cytoplasm;electron carrier activity;glutathione peroxidase activity	ENST00000389614	39	virus	2692	64.6667	Q98234	223	B3RVW7	2e-54	184	D3E061	1e-17	86.3	G8QZ81	3e-29	118	Q6FWZ5	2e-24	105	G4ZWU4	2e-49	175	C1N6Z5	9e-50	175
ENSG00000178409	BEN domain containing 3					ENST00000369042	223.1	virus	11773	215.467	Q98204	282	A7T513	5e-06	58.9	NA	NA	NA	C5C0T2	1.1	42	G2X7G7	5.8	39.7	E9B5T5	0.76	42.7	Q0D831	0.19	43.5
ENSG00000178700	dihydrofolate reductase-like 1			GO:0009165;GO:0006730;GO:0006545;GO:0046654;GO:0046653;GO:0046105;GO:0005739;GO:0005759;GO:0005743;GO:0050661;GO:0003729;GO:0004146	nucleotide biosynthetic process;one-carbon metabolic process;glycine biosynthetic process;tetrahydrofolate biosynthetic process;tetrahydrofolate metabolic process;thymidine biosynthetic process;mitochondrion;mitochondrial matrix;mitochondrial inner membrane;NADP binding;mRNA binding;dihydrofolate reductase activity	ENST00000314636	110	virus	3102	110.294	P09503	289	H3IEF6	5e-48	179	D2RRK6	2e-09	66.2	D0LYN1	3e-19	96.7	G9N9M2	5e-25	113	D8LWN8	2e-24	115	A8JD96	9e-23	110
ENSG00000179934	chemokine (C-C motif) receptor 8			GO:0007186;GO:0006955;GO:0007155;GO:0006935;GO:0007204;GO:0070098;GO:0005886;GO:0005887;GO:0016493;GO:0004950;GO:0015026;GO:0005515	G-protein coupled receptor signaling pathway;immune response;cell adhesion;chemotaxis;elevation of cytosolic calcium ion concentration;chemokine-mediated signaling pathway;plasma membrane;integral to plasma membrane;C-C chemokine receptor activity;chemokine receptor activity;coreceptor activity;protein binding	ENST00000326306	210	virus	1176	179.587	Q6TV00	349	B4R465	3e-34	139	NA	NA	NA	NA	NA	NA	NA	NA	NA	NA	NA	NA	NA	NA	NA
ENSG00000180871	chemokine (C-X-C motif) receptor 2			GO:0006915;GO:0006954;GO:0008284;GO:0007165;GO:0006968;GO:0007166;GO:0006935;GO:0007200;GO:0031623;GO:0042119;GO:0030593;GO:0002407;GO:0038112;GO:0016021;GO:0005886;GO:0005622;GO:0016020;GO:0009986;GO:0005887;GO:0042629;GO:0004871;GO:0004918;GO:0016494;GO:0019959;GO:0005515	apoptotic process;inflammatory response;positive regulation of cell proliferation;signal transduction;cellular defense response;cell surface receptor signaling pathway;chemotaxis;phospholipase C-activating G-protein coupled receptor signaling pathway;receptor internalization;neutrophil activation;neutrophil chemotaxis;dendritic cell chemotaxis;interleukin-8-mediated signaling pathway;integral to …	ENST00000318507	42.5	virus	2291	39.7	Q6TV00	128	A6NL10	3e-15	85.5	NA	NA	NA	NA	NA	NA	NA	NA	NA	A0CTZ1	1e-05	53.5	NA	NA	NA
ENSG00000183597	C22orf25			GO:0005739	mitochondrion	ENST00000327374	45	virus	57303	45	Q9J5E1	233	B3S6C5	2e-51	188	G0LGK7	3e-06	57	D4H502	4e-45	170	F4NZ43	1e-26	124	E9CFC1	3e-36	146	A9TT93	9e-39	153
ENSG00000183625	chemokine (C-C motif) receptor 3			GO:0006954;GO:0007155;GO:0006968;GO:0045766;GO:0007188;GO:0001938;GO:0006935;GO:0007204;GO:0070371;GO:0002551;GO:0048245;GO:0044419;GO:0070098;GO:0016021;GO:0005886;GO:0005615;GO:0005887;GO:0005768;GO:0016493;GO:0004950	inflammatory response;cell adhesion;cellular defense response;positive regulation of angiogenesis;adenylate cyclase-modulating G-protein coupled receptor signaling pathway;positive regulation of endothelial cell proliferation;chemotaxis;elevation of cytosolic calcium ion concentration;ERK1 and ERK2 cascade;mast cell chemotaxis;eosinophil chemotaxis;interspecies interaction between organisms;chemo…	ENST00000395942	200	virus	22774	200	Q89609	335	E9H6K3	1e-33	135	NA	NA	NA	NA	NA	NA	NA	NA	NA	NA	NA	NA	NA	NA	NA
ENSG00000183671	G protein-coupled receptor 1			GO:0007186;GO:0016021;GO:0005887;GO:0004930	G-protein coupled receptor signaling pathway;integral to membrane;integral to plasma membrane;G-protein coupled receptor activity	ENST00000407325	68	virus	8865	52.2727	Q9J5I0	186	H9I3P7	7e-26	118	NA	NA	NA	NA	NA	NA	NA	NA	NA	A0CTZ1	2e-13	76.3	NA	NA	NA
ENSG00000183813	chemokine (C-C motif) receptor 4			GO:0001764;GO:0006954;GO:0006955;GO:0006935;GO:0007204;GO:0070098;GO:0002507;GO:0005886;GO:0005887;GO:0009897;GO:0016493;GO:0004950	neuron migration;inflammatory response;immune response;chemotaxis;elevation of cytosolic calcium ion concentration;chemokine-mediated signaling pathway;tolerance induction;plasma membrane;integral to plasma membrane;external side of plasma membrane;C-C chemokine receptor activity;chemokine receptor activity	ENST00000330953	106	virus	8395	92.2091	Q89609	226	B4L060	1e-25	120	NA	NA	NA	NA	NA	NA	NA	NA	NA	A0CTZ1	7e-06	54.3	NA	NA	NA
ENSG00000186810	chemokine (C-X-C motif) receptor 3			GO:0006915;GO:0001525;GO:0007155;GO:0006935;GO:0006928;GO:0007204;GO:0070098;GO:0005737;GO:0005886;GO:0005887;GO:0016494;GO:0004950;GO:0019956	apoptotic process;angiogenesis;cell adhesion;chemotaxis;cellular component movement;elevation of cytosolic calcium ion concentration;chemokine-mediated signaling pathway;cytoplasm;plasma membrane;integral to plasma membrane;C-X-C chemokine receptor activity;chemokine receptor activity;chemokine binding	ENST00000373693	37.4	virus	30210	37.4	Q89609	114	H3I2I5	2e-12	76.6	NA	NA	NA	D6Y7C9	0.088	43.1	F4RQW8	0.18	42	F0VBJ8	0.055	44.3	C1E6Z7	0.022	44.3
ENSG00000188211	natural killer cell cytotoxicity receptor 3 ligand 1			GO:0016021;GO:0005886;GO:0019028;GO:0005198	integral to membrane;plasma membrane;viral capsid;structural molecule activity	ENST00000338965	218	virus	13509	34.7333	P10272	318	H2X472	2e-18	100	NA	NA	NA	NA	NA	NA	E9DYR7	1e-15	90.9	F9W4N0	3e-97	286	Q9FW76	7e-18	99
ENSG00000188393	C-type lectin domain family 2, member A			GO:0042267;GO:0016021;GO:0005886;GO:0004872;GO:0005515;GO:0042803;GO:0030246	natural killer cell mediated cytotoxicity;integral to membrane;plasma membrane;receptor activity;protein binding;protein homodimerization activity;carbohydrate binding	ENST00000455827	57.2	virus	11792	45.0889	Q08FK8	115	Q549F6	5e-07	57.8	NA	NA	NA	C7N136	0.069	42	B8M5I9	4.1	37	F2UF78	0.51	39.7	B9S040	0.007	45.4
ENSG00000197122	v-src sarcoma (Schmidt-Ruppin A-2) viral oncogene homolog (avian)	2.7.10.2	non-specific protein-tyrosine kinase	GO:0007049;GO:0007411;GO:2001243;GO:0018108;GO:0060444;GO:0007155;GO:0007165;GO:0016044;GO:0006468;GO:0048477;GO:0045453;GO:0030168;GO:0007243;GO:0030900;GO:0050900;GO:0007596;GO:0007172;GO:0050847;GO:0007265;GO:0070555;GO:0007173;GO:0031295;GO:0008543;GO:0048011;GO:0060065;GO:0044419;GO:0016310;GO:2001237;GO:0051895;GO:0033625;GO:0045124;GO:0043114;GO:0033146;GO:0071393;GO:0005634;GO:0005886;GO:…	cell cycle;axon guidance;negative regulation of intrinsic apoptotic signaling pathway;peptidyl-tyrosine phosphorylation;branching involved in mammary gland duct morphogenesis;cell adhesion;signal transduction;cellular membrane organization;protein phosphorylation;oogenesis;bone resorption;platelet activation;intracellular protein kinase cascade;forebrain development;leukocyte migration;blood coag…	ENST00000358208	342	virus	61854	342	P00526	952	H3JD89	0	610	NA	NA	NA	NA	NA	NA	NA	NA	NA	F2UPS8	0	566	D8U7A1	9e-45	179
ENSG00000228716	dihydrofolate reductase			GO:0044281;GO:0000278;GO:0009165;GO:0006730;GO:0006545;GO:0050999;GO:0031427;GO:0000082;GO:0046654;GO:0046209;GO:0006766;GO:0006767;GO:0000083;GO:0046653;GO:0046655;GO:0005575;GO:0005829;GO:0005654;GO:0050661;GO:0003729;GO:0008144;GO:0004146	small molecule metabolic process;mitotic cell cycle;nucleotide biosynthetic process;one-carbon metabolic process;glycine biosynthetic process;regulation of nitric-oxide synthase activity;response to methotrexate;G1/S transition of mitotic cell cycle;tetrahydrofolate biosynthetic process;nitric oxide metabolic process;vitamin metabolic process;water-soluble vitamin metabolic process;regulation of …	ENST00000505337	120	virus	29416	120	P09503	317	H3IEF6	1e-56	197	D2RRK6	9e-12	72	D0LYN1	1e-24	109	G9N9M2	2e-32	131	D8LWN8	4e-31	133	D8QVP4	2e-27	123
ENSG00000233276	glutathione peroxidase 1			GO:0042744;GO:0044281;GO:0007605;GO:0006144;GO:0006749;GO:0006641;GO:0045444;GO:0009636;GO:0010951;GO:0043154;GO:0045454;GO:0042542;GO:0051897;GO:0006916;GO:0043523;GO:0001836;GO:0010269;GO:0060055;GO:0014902;GO:0051450;GO:0043403;GO:0060047;GO:0042311;GO:0009410;GO:0048741;GO:0043534;GO:0008631;GO:0033194;GO:0001885;GO:0009650;GO:0055086;GO:0061136;GO:0033599;GO:0006195;GO:0018158;GO:0040029;GO:…	hydrogen peroxide catabolic process;small molecule metabolic process;sensory perception of sound;purine nucleobase metabolic process;glutathione metabolic process;triglyceride metabolic process;fat cell differentiation;response to toxin;negative regulation of endopeptidase activity;negative regulation of cysteine-type endopeptidase activity involved in apoptotic process;cell redox homeostasis;res…	ENST00000419783	118	virus	2692	64.6667	Q98234	304	B3RVW7	2e-54	186	D3E061	2e-18	89.4	C6WIX3	6e-26	110	A7TEB6	4e-23	102	F0Y5F0	7e-49	172	C1N6Z5	1e-44	163
ENSG00000235878	AP001468.1					ENST00000424538	101	virus	15247	47.4	Q69566	268	E2AJE5	6e-47	167	NA	NA	NA	A9IXX1	3e-16	87	Q59JR6	5e-22	98.2	E9AGS8	1e-54	187	D8U5J3	5e-17	85.9
ENSG00000242950	ERVW-1			GO:0006949;GO:0009653;GO:0016021;GO:0005886;GO:0019012	syncytium formation;anatomical structure morphogenesis;integral to membrane;plasma membrane;virion	ENST00000493463	95.6	virus	13322	129.171	P10269	178	H3I4Y3	6e-16	82.4	NA	NA	NA	NA	NA	NA	I1CV09	4e-13	77.8	F9W7M6	2e-38	160	Q6AU29	1e-14	84.3
ENSG00000244476	ERVFRD-1			GO:0016021;GO:0005886;GO:0019012	integral to membrane;plasma membrane;virion	ENST00000472091	107.1	virus	13322	129.171	P51515	141	I1EQN4	9.1	33.9	NA	NA	NA	NA	NA	NA	G4UDV2	6.6	38.5	F9W654	5e-12	73.6	NA	NA	NA
ENSG00000255423	endogenous Bornavirus-like nucleoprotein 2					ENST00000533473	119.2	virus	14969	157.367	P0C797	155	G0MS76	2.2	35.8	NA	NA	NA	C7JF45	8.4	37	NA	NA	NA	A2ELE8	6.2	37.4	NA	NA	NA

## Sheet: D. melanogaster viral origin
gene ID	gene name / description	EC	EC name	GO ID	GO name	transcript ID	h index	taxon from the blastX	ortholog group number	ortholog group average h index	virus_uniprot_best_hit_accession	virus_uniprot_best_hit_bitscore	metazoa_uniprot_best_hit_accession	metazoa_uniprot_best_hit_E-value	metazoa_uniprot_best_hit_bitscore	archaea_uniprot_best_hit_accession	archaea_uniprot_best_hit_E-value	archaea_uniprot_best_hit_bitscore	bacteria_uniprot_best_hit_accession	bacteria_uniprot_best_hit_E-value	bacteria_uniprot_best_hit_bitscore	fungi_uniprot_best_hit_accession	fungi_uniprot_best_hit_E-value	fungi_uniprot_best_hit_bitscore	protist_uniprot_best_hit_accession	protist_uniprot_best_hit_E-value	protist_uniprot_best_hit_bitscore	plants_uniprot_best_hit_accession	plants_uniprot_best_hit_E-value	plants_uniprot_best_hit_bitscore
FBgn0004646	optic ganglion reduced			GO:0016323; GO:0005921; GO:0016021; GO:0005216; GO:0007602	basolateral plasma membrane; gap junction; integral to membrane; ion channel activity; phototransduction	FBtr0071036	117	virus	235	131.416	Q8JV09	209	E5S9V0	3e-17	92	NA	NA	NA	Q72HJ2	1.8	39.3	G5EI02	5.6	38.1	NA	NA	NA	A8J7S4	4	36.2
FBgn0024177	zero population growth			GO:0005921; GO:0055077; GO:0007281; GO:0016021; GO:0005216; GO:0005886	gap junction; gap junction hemi-channel activity; germ cell development; integral to membrane; ion channel activity; plasma membrane	FBtr0076983	75.3	virus	328	66.1079	Q8JV09	165	Q8IG52	7e-17	89.7	NA	NA	NA	F7V157	0.04	43.9	G2R5Z5	6.2	37.4	NA	NA	NA	NA	NA	NA
FBgn0027106	innexin 7			GO:0005921; GO:0016021; GO:0005216; GO:0072375; GO:0005886	gap junction; integral to membrane; ion channel activity; medium-term memory; plasma membrane	FBtr0071035	47	virus	5317	42.9231	Q8JV09	166	Q8IG52	8e-27	119	NA	NA	NA	NA	NA	NA	F9G1V3	1.3	39.7	NA	NA	NA	NA	NA	NA
FBgn0027107	innexin 6			GO:0005921; GO:0016021; GO:0005216; GO:0072375; GO:0005886	gap junction; integral to membrane; ion channel activity; medium-term memory; plasma membrane	FBtr0077339	52	virus	328	66.1079	Q8JV09	153	E5S9V0	6e-21	101	Q8TY66	7.5	37	Q5YVW4	0.67	39.7	G9NMX7	6.7	37	A4HDS9	1.3	39.7	E1Z500	3.9	38.1
FBgn0027108	innexin 2			GO:0016324; GO:0016327; GO:0007440; GO:0005921; GO:0005243; GO:0016021; GO:0010496; GO:0005216; GO:0016331; GO:0042048	apical plasma membrane; apicolateral plasma membrane; foregut morphogenesis; gap junction; gap junction channel activity; integral to membrane; intercellular transport; ion channel activity; morphogenesis of embryonic epithelium; olfactory behavior	FBtr0301860	189	virus	235	131.416	Q8JV09	307	H2W326	3e-26	118	NA	NA	NA	NA	NA	NA	NA	NA	NA	NA	NA	NA	NA	NA	NA
FBgn0028373	innexin 3			GO:0005921; GO:0005243; GO:0016021; GO:0010496; GO:0005216; GO:0016328	gap junction; gap junction channel activity; integral to membrane; intercellular transport; ion channel activity; lateral plasma membrane	FBtr0330306	90	virus	235	131.416	Q8JV09	207	E1FZD3	4e-25	117	NA	NA	NA	Q98PU8	3.7	38.1	C6HE95	1.5	40	F2U5D1	1.4	40	I1PBG7	1.5	39.7
FBgn0030989	innexin 5			GO:0005921; GO:0016021; GO:0005216; GO:0005886	gap junction; integral to membrane; ion channel activity; plasma membrane	FBtr0074698	79.7	virus	328	66.1079	Q8JV09	161	E5SC05	8e-14	81.3	NA	NA	NA	D0LYT6	7.2	37.4	F2RX29	1.8	38.9	F2URW3	0.36	41.6	NA	NA	NA
FBgn0085387	shaking B			GO:0005921; GO:0016264; GO:0005243; GO:0016021; GO:0005216; GO:0007630; GO:0009881; GO:0007602; GO:0005886	gap junction; gap junction assembly; gap junction channel activity; integral to membrane; ion channel activity; jump response; photoreceptor activity; phototransduction; plasma membrane	FBtr0112571	138	virus	442	69.6844	Q8JV09	246	E1GFD2	4e-22	108	NA	NA	NA	NA	NA	NA	NA	NA	NA	C9ZU74	9.3	35.8	Q01A22	9	37

## Sheet: Foreign gene functions
Species	gene ID	category	gene name / description	EC	EC name	GO ID	GO name	transcript ID	h index	taxon from the blastX	ortholog group number	ortholog group average h index	HGT classification	Phylogenetic validation	Taxon if determined	metazoa_uniprot_best_hit_accession	metazoa_uniprot_best_hit_E-value	metazoa_uniprot_best_hit_bitscore	archaea_uniprot_best_hit_accession	archaea_uniprot_best_hit_E-value	archaea_uniprot_best_hit_bitscore	bacteria_uniprot_best_hit_accession	bacteria_uniprot_best_hit_E-value	bacteria_uniprot_best_hit_bitscore	fungi_uniprot_best_hit_accession	fungi_uniprot_best_hit_E-value	fungi_uniprot_best_hit_bitscore	protist_uniprot_best_hit_accession	protist_uniprot_best_hit_E-value	protist_uniprot_best_hit_bitscore	plants_uniprot_best_hit_accession	plants_uniprot_best_hit_E-value	plants_uniprot_best_hit_bitscore	ortholog group number
D. melanogaster	FBgn0036995	Macromolecule modification	Tyrosine-protein kinase Src42A					FBtr0078223	45	protist	3390	44.7143	class B HGT	Not-validated		C3XWN1	4e-57	226	F4BWY7	2e-29	132	F5X7L6	1e-32	146	NA	NA	NA	E9CJE9	7e-71	271	F6HVC1	1e-37	162	3390
D. melanogaster	FBgn0259677	Macromolecule modification	Tyrosine-protein kinase Src42A					FBtr0299928	65	protist	16866	65	class B HGT	Not-validated		Q18902	1e-62	244	NA	NA	NA	Q8F3F6	5e-31	139	NA	NA	NA	E9CJE9	5e-82	309	F6H511	1e-31	144	16866
D. melanogaster	FBgn0028939	Immune response	Nimrod C2					FBtr0080588	52	protist	4292	56.3077	class B HGT	Validated	protist	C3ZH97	1e-54	203	NA	NA	NA	A7HDZ9	1e-19	101	C9SXZ4	2e-31	140	D2W009	2e-69	255	NA	NA	NA	4292
D. melanogaster	FBgn0243514	Immune response	Eater			GO:0051637; GO:0006910	Gram-positive bacterial cell surface binding; phagocytosis, recognition	FBtr0310079	167	protist	1228	77.735	class B HGT	Validated		H3JJ78	1e-77	290	NA	NA	NA	A7HED4	1e-50	202	F9G6L4	1e-55	218	D2VUI9	1e-132	457	NA	NA	NA	1228
D. melanogaster	FBgn0259896	Immune response	Nimrod C1			GO:0006909; GO:0005886	phagocytosis; plasma membrane	FBtr0080615	37	protist	1794	33.0471	class B HGT	Validated		F1Q5X7	1e-43	178	NA	NA	NA	NA	NA	NA	G2XH68	3e-21	107	D2VUI9	2e-55	215	NA	NA	NA	1794
D. melanogaster	FBgn0027560	Stress response	Alpha,alpha-trehalose-phosphate synthase (UDP-forming) (EC 2.4.1.15) (EC 3.1.3.12)	2.4.1.15	alpha,alpha-trehalose-phosphate synthase (UDP-forming)	GO:0003825; GO:0005992	alpha,alpha-trehalose-phosphate synthase (UDP-forming) activity; trehalose biosynthetic process	FBtr0077431	160	archaea	8326	130	class B HGT	Not-validated		C3YYV7	2e-68	245	D2REU5	2e-124	405	H8KQW5	3e-116	383	I1CNT3	2e-106	356	Q54K57	3e-105	354	B9SZ18	3e-84	300	8326
D. melanogaster	FBgn0031907	Stress response	Trehalose 6-phosphatase (EC 3.1.3.12)	3.1.3.12	trehalose-phosphatase	GO:0005992; GO:0004805	trehalose biosynthetic process; trehalose-phosphatase activity	FBtr0079440	92.2	bacteria	3059	80.4733	class B HGT	Validated		F1NCI0	2.6	35.8	D8J5N3	4e-28	119	A4TEH2	4e-29	128	F4P9D1	2e-13	79.3	G4ZCL5	1e-28	121	I1MKK3	2e-28	120	3059
D. melanogaster	FBgn0031908	Stress response	Beta-phosphoglucomutase hydrolase (EC 3.1.3.12)	3.1.3.12	trehalose-phosphatase	GO:0005992; GO:0004805	trehalose biosynthetic process; trehalose-phosphatase activity	FBtr0332522	70.8	bacteria	5333	64.5154	class B HGT	Validated		C3ZMN0	0.15	41.2	D2S3A3	7e-17	87	D6YTQ4	9e-25	112	E3KSZ3	7e-11	71.6	G4ZCL5	3e-23	105	I1LVZ5	2e-24	110	5333
class C HGT													0
class B HGT													8
class A HGT													0
C. elegans	WBGene00003090	Immune response	lys-1 (LYSozyme )					Y22F5A.4	40.3	protist	457	43.3737	class A HGT	Validated	protist	I1G9H8	1e-09	64.7	NA	NA	NA	C7LYC5	0.003	47	G2Y130	4e-06	55.1	F4PI85	3e-24	105	NA	NA	NA	457
C. elegans	WBGene00003092	Immune response	lys-3 (LYSozyme )			GO:0003824;GO:0005975;GO:0043169	catalytic activity (IEA); carbohydrate metabolic process (IEA); cation binding (IEA)	Y22F5A.6	48.5	protist	457	43.3737	class A HGT	Validated	protist	I1G9H8	2e-09	63.5	NA	NA	NA	Q5FIG7	0.097	42	A6RQJ1	0.008	45.1	F4PI85	2e-26	112	NA	NA	NA	457
C. elegans	WBGene00003097	Immune response	lys-8 (LYSozyme )					C17G10.5	39.4	protist	457	43.3737	class A HGT	Validated		I1G9H8	2e-10	66.6	NA	NA	NA	NA	NA	NA	D5GMT8	0.054	42	F4PI85	2e-24	106	NA	NA	NA	457
C. elegans	WBGene00006404	Immune response	tag-10					C31C9.1a	279.7	bacteria	5627	278.54	class A HGT	Validated	bacteria	I1ERQ7	9e-06	54.3	Q46C20	6e-10	69.3	H8XVC6	4e-103	334	A6SS12	0.0001	52.4	NA	NA	NA	Q9XI11	8e-09	65.9	5627
C. elegans	WBGene00007425	Immune response	Endochitinase B, putative			GO:0006032;GO:0016998;GO:0004568	chitinase activity (IEA); chitin catabolic process (IEA); cell wall macromolecule catabolic process (IEA)	C08B6.4a	76.8	protist	942	57.8846	class A HGT	Validated		G7YKP2	1e-07	61.2	NA	NA	NA	F8GB38	3e-22	107	G4URP1	7.1	37	C5KAJ7	2e-34	138	Q546P8	8e-25	111	942
C. elegans	WBGene00008047	Immune response	lact-7 (beta-LACTamase domain containing )					C40H5.4	171	bacteria	10489	174.225	class A HGT	Validated	bacteria	H3I5L5	3e-17	94	Q8TR39	4e-22	109	F8CGH3	4e-74	265	F9FTQ1	5e-16	90.9	F4PL80	5e-17	92.8	B9TEE0	1e-15	87.8	10489
C. elegans	WBGene00011196	Immune response	Endochitinase A, putative			GO:0006032;GO:0016998;GO:0004568	chitinase activity (IEA); chitin catabolic process (IEA); cell wall macromolecule catabolic process (IEA)	R10D12.15	72	protist	942	57.8846	class A HGT	Validated		G7YKP2	2e-09	67	NA	NA	NA	F8GB38	1e-21	105	A3LPQ9	2.3	38.1	C5LPC3	1e-34	139	B9SIC4	9e-25	111	942
C. elegans	WBGene00012057	Immune response	Endochitinase A, putative			GO:0006032;GO:0016998;GO:0004568	chitinase activity (IEA)chitin catabolic process (IEA)cell wall macromolecule catabolic process (IEA)	T26F2.1	72	protist	942	57.8846	class A HGT	Validated		G7YKP2	2e-09	67	NA	NA	NA	F8GB38	1e-21	105	A3LPQ9	2.3	38.1	C5LPC3	1e-34	139	B9SIC4	9e-25	111	942
C. elegans	WBGene00012777	Immune response	lact-8 (beta-LACTamase domain containing )					Y42A5A.2a	63.4	bacteria	3169	60.28	class A HGT	Validated		H3I5L5	1e-12	78.6	Q9V2D6	6e-16	88.2	G2Z634	2e-34	142	F9GBD2	1e-11	75.5	F1A4X7	2e-08	65.5	B9TEE0	1e-07	62	3169
C. elegans	WBGene00020270	Immune response	Endochitinase A, putative			GO:0006032;GO:0016998;GO:0004568	chitinase activity (IEA); chitin catabolic process (IEA); cell wall macromolecule catabolic process (IEA)	T05H4.7	54.8	protist	942	57.8846	class A HGT	Validated		G7YKP2	1e-13	78.2	NA	NA	NA	E6WED0	2e-26	119	NA	NA	NA	C5LPC3	2e-32	133	Q546P8	1e-24	111	942
C. elegans	WBGene00003093	Immune response	lys-4 (LYSozyme )			GO:0003796;GO:0016998;GO:0009253;GO:0003824;GO:0005975;GO:0043169	lysozyme activity (IEA); peptidoglycan catabolic process (IEA); cell wall macromolecule catabolic process (IEA); catalytic activity (IEA); carbohydrate metabolic process (IEA); cation binding (IEA)	F58B3.1	52.3	protist	727	58.9067	class B HGT	Validated	protist	I1G9H8	6e-21	96.7	NA	NA	NA	F8I826	0.024	42.7	D5GMT8	1e-17	86.3	F0ZTW6	2e-41	149	NA	NA	NA	727
C. elegans	WBGene00003094	Immune response	lys-5 (LYSozyme )			GO:0003796;GO:0016998;GO:0009253;GO:0003824;GO:0005975;GO:0043169	lysozyme activity (IEA); peptidoglycan catabolic process (IEA); cell wall macromolecule catabolic process (IEA); catalytic activity (IEA); carbohydrate metabolic process (IEA); cation binding (IEA)	F58B3.2	62	protist	727	58.9067	class B HGT	Validated	protist	I1G9H8	2e-22	100	NA	NA	NA	A0K1V4	0.0001	49.3	D5GMT8	1e-21	97.1	F0ZTW6	2e-46	162	NA	NA	NA	727
C. elegans	WBGene00003095	Immune response	lys-6 (LYSozyme )			GO:0003796;GO:0016998;GO:0009253;GO:0003824;GO:0005975;GO:0043169	lysozyme activity (IEA); peptidoglycan catabolic process (IEA); cell wall macromolecule catabolic process (IEA); catalytic activity (IEA); carbohydrate metabolic process (IEA); cation binding (IEA)	F58B3.3	71.1	protist	727	58.9067	class B HGT	Validated	protist	I1G9H8	5e-19	90.9	NA	NA	NA	A0K1V4	0.0001	49.3	D5GMT8	3e-19	90.5	F0ZTW6	1e-46	162	NA	NA	NA	727
C. elegans	WBGene00003099	Immune response	lys-10 (LYSozyme )			GO:0003824;GO:0005975;GO:0043169	catalytic activity (IEA); carbohydrate metabolic process (IEA); cation binding (IEA)	F17E9.11	52.9	protist	727	58.9067	class B HGT	Validated		I1G9H8	4e-15	80.1	NA	NA	NA	A0K1V4	0.56	38.5	D5GMT8	5e-13	72.8	F0ZTW6	4e-35	133	NA	NA	NA	727
C. elegans	WBGene00009214	Immune response	thn-3 (THaumatiN family )			GO:0040010	positive regulation of growth rate (IMP)	F28D1.4	40	plant	173	26.2281	class C HGT	Not-validated		D6W9V7	2e-59	197	NA	NA	NA	C7PXJ4	1e-36	137	D8QIL7	8e-56	188	D7G3V7	7e-09	62.8	I1IS92	7e-74	237	173
C. elegans	WBGene00009858	Immune response	thn-4 (THaumatiN family )					F49A5.6	35	plant	173	26.2281	class C HGT	Validated		D6W9V7	3e-49	171	NA	NA	NA	C7PXJ4	2e-36	137	D8QIF2	2e-49	171	D7G3V7	1e-08	62	I1LI21	2e-62	206	173
C. elegans	WBGene00001393	Lipid metabolism	fat-1 (FATty acid desaturase )					Y67H2A.8	49	protist	1372	81.7778	class B HGT	Validated		A7S7F1	2e-44	167	Q3IRL3	4	37.4	B0JMJ9	4e-54	192	F4P6N7	3e-48	178	D7FSC6	5e-63	216	C1EF62	3e-61	209	1372
C. elegans	WBGene00001394	Lipid metabolism	fat-2 (FATty acid desaturase )					W02A2.1	113	protist	1372	81.7778	class B HGT	Validated		A7S7F1	2e-38	150	A6UP27	8.6	35.8	O07872	5e-60	207	G8B5R3	8e-50	182	D7FSC6	9e-82	263	C1N703	4e-67	224	1372
C. elegans	WBGene00001395	Lipid metabolism	fat-3 (FATty acid desaturase )					W08D2.4a	55	fungi	681	56.9167	class B HGT	Not-validated		B3RLV7	1e-44	171	NA	NA	NA	H6N3J5	6e-34	138	I1BH20	1e-65	226	Q4G2T1	2e-62	219	A9SQ94	4e-62	219	681
C. elegans	WBGene00001396	Lipid metabolism	fat-4 (FATty acid desaturase )					T13F2.1a	54	fungi	681	56.9167	class B HGT	Not-validated		B3RLV7	3e-43	167	NA	NA	NA	A7NJF6	7e-35	140	I1C588	3e-63	221	G5AD69	2e-55	199	E1C9Y0	8e-59	210	681
C. elegans	WBGene00008743	Lipid metabolism	Cyclopropane-fatty-acyl-phospholipid synthase (EC 2.1.1.79)					F13D12.9	144	bacteria	3381	112.8	class B HGT	Validated		A7SB91	1e-31	131	NA	NA	NA	C7LRK7	8e-82	275	A7F8C6	1e-65	228	Q54QG2	6e-80	264	D7L3C2	1e-70	249	3381
C. elegans	WBGene00009106	Lipid metabolism	acs-12 (fatty Acid CoA Synthetase family )			GO:0008152;GO:0003824	catalytic activity (IEA); metabolic process (IEA)	F25C8.4	32	plant	9415	32.75	class B HGT	Not-validated		B3S1X1	7e-62	220	D3RXJ3	5e-41	163	D0MDT7	3e-57	209	F4PB00	7e-50	189	G4ZTE4	2e-51	194	I1LVS5	5e-73	252	9415
C. elegans	WBGene00016849	Lipid metabolism	acs-21 (fatty Acid CoA Synthetase family )			GO:0008152;GO:0003824	catalytic activity (IEA); metabolic process (IEA)	C50H11.1	104	bacteria	1281	64.2417	class B HGT	Validated		I1EKR6	6e-78	254	A3MUE8	5e-51	192	D3P7X5	2e-114	358	G7DTV6	1e-56	206	F4Q868	3e-58	211	D7L5L1	2e-64	229	1281
C. elegans	WBGene00018269	Lipid metabolism	acs-11 (fatty Acid CoA Synthetase family )					F41C3.3	128	bacteria	1281	64.2417	class B HGT	Validated		I1EKR6	2e-87	278	A3MUE8	3e-62	222	D3P7X5	3e-133	406	D5GNG4	4e-57	208	E9BWX6	4e-61	223	D7L5L1	2e-71	248	1281
C. elegans	WBGene00019198	Macromolecule modification	Sterol transmethylase			GO:0008152;GO:0008610;GO:0008168	lipid biosynthetic process (IEA); methyltransferase activity (IEA); metabolic process (IEA)	H14E04.1	44.9	fungi	3596	48.4	class A HGT	Not-validated		I1FLX6	3e-18	90.1	Q5V6Y7	3e-13	76.3	Q5LR84	3e-20	97.4	G3B516	2e-33	135	D8LBH5	5e-33	134	A8IJ34	3e-33	135	3596
C. elegans	WBGene00012968	Macromolecule modification	Guanine deaminase (EC 3.5.4.3)			GO:0016787;GO:0008270	zinc ion binding (IEA); hydrolase activity (IEA)	Y48A6B.7	55	bacteria	1939	56.7778	class B HGT	Not-validated		A7S1Z0	3e-22	94	Q8PTJ3	5e-34	126	F0RC51	7e-43	149	Q0CUR1	1e-10	63.5	C5KS26	2e-25	107	Q0D7H8	9e-31	119	1939
C. elegans	WBGene00013440	Macromolecule modification	Amino acid adenylation domain			GO:0031177;GO:0048037;GO:0008152;GO:0003824	catalytic activity (IEA); metabolic process (IEA); phosphopantetheine binding (IEA); cofactor binding (IEA)	Y66D12A.14	76	bacteria	6741	65.3	class B HGT	Validated		A7SS95	1e-26	126	NA	NA	NA	A9VUL5	6e-49	202	E3Q2M4	2e-30	141	NA	NA	NA	B9TEP5	4e-25	119	6741
C. elegans	WBGene00020052	Macromolecule modification	Guanine deaminase (EC 3.5.4.3)					R13A5.10	57	bacteria	1939	56.7778	class B HGT	Validated		A7S1Z0	6e-32	119	Q12ZA1	5e-46	157	F0RC51	9e-54	176	NA	NA	NA	C5KS26	1e-28	115	B9RES9	6e-37	135	1939
C. elegans	WBGene00001034	Stress response	dnj-16 (DNaJ domain (prokaryotic heat shock protein) )					R74.4a	160	protist	4618	128.56	class A HGT	Not-validated		G1KIF9	3e-18	92	Q12WE7	3e-18	92.4	B9E042	6e-25	111	B9WIL9	1e-20	99	G4YJL4	1e-76	252	C5XZ63	1e-55	197	4618
C. elegans	WBGene00001649	Stress response	gob-1 (Gut OBstructed or defective )	3.1.3.12	trehalose-phosphatase	GO:0040010;GO:0005737;GO:0040017	cytoplasm (IDA) via [WBPaper00026837] Kormish JD et al. (2005); positive regulation of growth rate (IMP); positive regulation of locomotion (IMP)	H13N06.3a	95.7	bacteria	7822	95.3	class A HGT	Validated	bacteria	Q16P72	1.4	39.3	NA	NA	NA	B3EKJ3	3e-32	135	C4VAA4	0.14	42.7	C4LYI0	1.3	39.7	C5X7H5	3.1	37.7	7822
C. elegans	WBGene00006602	Stress response	tps-1 (Trehalose 6-Phosphate Synthase )	2.4.1.15	alpha,alpha-trehalose-phosphate synthase (UDP-forming)			ZK54.2b	45	bacteria	1575	32.5556	class B HGT	Validated	bacteria	E9GKQ2	5e-47	188	B1YB94	2e-47	190	E6VYS5	3e-63	233	G0V888	7e-49	191	Q54K57	4e-50	199	I1LET3	1e-38	164	1575
C. elegans	WBGene00002263	Stress response	lea-1 (plant Late Embryo Abundant (LEA) related)					K08H10.1p	37	plant	573	-1.14286	class C HGT	Not-validated		E2C1X2	3e-31	140	D2S3Q3	9e-15	86.3	C6AAI7	2e-34	148	Q6C800	3e-42	171	E9CGY9	1e-37	158	Q39801	2e-45	177	573
C. elegans	WBGene00011045	Anti-oxidant	gpx-2 Glutathione PeroXidase	1.11.1.9	glutathione peroxidase	GO:0055114;GO:0004602;GO:0016209;GO:0006979;GO:0016491	antioxidant activity (IEA); oxidoreductase activity (IEA); glutathione peroxidase activity (IEA); response to oxidative stress (IEA); oxidation reduction (IEA)	R05H10.5	37	plant	629	18.3733	class C HGT	Not-validated		Q4H1F9	1e-50	170	NA	NA	NA	A4YZX8	3e-49	165	G3ATT9	1e-44	154	D2V200	2e-54	179	I1P2W5	1e-64	207	629
C. elegans	WBGene00019730	Amino acid metabolism	asns-2 (ASparagiNe Synthetase )	6.3.5.4	asparagine synthase (glutamine-hydrolysing)	GO:0016021;GO:0006529;GO:0004066	asparagine synthase (glutamine-hydrolyzing) activity (IEA); asparagine biosynthetic process (IEA); integral to membrane (IEA)	M02D8.4a	163	bacteria	5849	161.25	class B HGT	Validated		A8DVV2	3e-152	451	C7P6F6	5e-38	154	A6GX09	0	614	E6REM3	2e-153	463	F4PPY6	1e-158	475	A9TWP8	2e-153	463	5849
class C HGT													4
class B HGT													17
class A HGT													13
H. sapiens	ENSG00000115758	Amino acid metabolism	ornithine decarboxylase 1	4.1.1.17	ornithine decarboxylase	GO:0044281;GO:0008284;GO:0009615;GO:0006521;GO:0034641;GO:0001822;GO:0006596;GO:0006595;GO:0033387;GO:0005575;GO:0005829;GO:0004586	small molecule metabolic process; positive regulation of cell proliferation; response to virus; regulation of cellular amino acid metabolic process; cellular nitrogen compound metabolic process; kidney development; polyamine biosynthetic process; polyamine metabolic process; putrescine biosynthetic process from ornithine; cellular_component; cytosol; ornithine decarboxylase activity	ENST00000405333	94	protist	28462	94	class B HGT	Not-validated		B3S1G3	3e-156	466	A7I753	1e-53	197	F6DKP2	5e-57	206	I1BPB6	4e-132	405	D0A9R2	0	560	E1ZEQ4	8e-99	322
H. sapiens	ENSG00000142920	Amino acid metabolism	arginine decarboxylase			GO:0007283;GO:0044281;GO:0034641;GO:0006596;GO:0006595;GO:0006591;GO:0097055;GO:0005829;GO:0005739;GO:0008792;GO:0005515;GO:0042978	spermatogenesis; small molecule metabolic process; cellular nitrogen compound metabolic process; polyamine biosynthetic process; polyamine metabolic process; ornithine metabolic process; agmatine biosynthetic process; cytosol; mitochondrion; arginine decarboxylase activity; protein binding; ornithine decarboxylase activator activity	ENST00000294517	45	protist	33745	45	class B HGT	Not-validated		A7RWL7	2e-113	359	A7I753	4e-39	157	Q82VZ0	8e-42	164	D5GPR1	3e-97	317	D0A9R2	1e-130	404	D8UJ04	3e-79	273
H. sapiens	ENSG00000117115	Macromolecule modification	peptidyl arginine deiminase, type II			GO:0018101;GO:0005737;GO:0005509;GO:0004668	peptidyl-citrulline biosynthetic process from peptidyl-arginine; cytoplasm; calcium ion binding; protein-arginine deiminase activity	ENST00000375486	463.6	bacteria	318	362.419	class A HGT	Validated	bacteria	B4JS81	0.071	45.4	NA	NA	NA	B7KD01	2e-160	509	Q0U561	8e-42	172	F0VFW1	0.087	45.4	D8RMB6	1.7	40
H. sapiens	ENSG00000136153	Macromolecule modification	LIM domain 7					ENST00000377499	46.5	protist	75779	46.5	class A HGT	Validated	protist	H9JLZ2	1e-15	85.5	NA	NA	NA	B8H1L2	0.047	45.4	I1CEX9	5e-10	68.2	D3B006	5e-29	132	C5WMK5	0.24	43.1
H. sapiens	ENSG00000142619	Macromolecule modification	peptidyl arginine deiminase, type III	3.5.3.15	protein-arginine deiminase	GO:0018101;GO:0005634;GO:0005737;GO:0005509;GO:0004668	peptidyl-citrulline biosynthetic process from peptidyl-arginine; nucleus; cytoplasm; calcium ion binding; protein-arginine deiminase activity	ENST00000375460	421.9	bacteria	318	362.419	class A HGT	Validated	bacteria	E5SHZ9	6e-05	55.1	O29425	8.5	35.8	B7K011	1e-151	477	E3RML8	8e-46	183	F0VEM3	0.13	44.3	I1HX15	0.016	47
H. sapiens	ENSG00000142623	Macromolecule modification	peptidyl arginine deiminase, type I	3.5.3.15	protein-arginine deiminase	GO:0006464;GO:0018101;GO:0005737;GO:0005509;GO:0004668	cellular protein modification process; peptidyl-citrulline biosynthetic process from peptidyl-arginine; cytoplasm; calcium ion binding; protein-arginine deiminase activity	ENST00000375471	455.1	bacteria	318	362.419	class A HGT	Validated	bacteria	E9HUN6	4.2	38.9	H8I645	3.4	38.9	B7K011	4e-156	494	Q0U561	1e-42	174	B6KNY9	2.5	40.4	D8U3H4	0.047	45.4
H. sapiens	ENSG00000159339	Macromolecule modification	peptidyl arginine deiminase, type IV			GO:0006351;GO:0006464;GO:0006355;GO:0016568;GO:0018101;GO:0005634;GO:0005737;GO:0005509;GO:0004668	transcription, DNA-dependent; cellular protein modification process; regulation of transcription, DNA-dependent; chromatin modification; peptidyl-citrulline biosynthetic process from peptidyl-arginine; nucleus; cytoplasm; calcium ion binding; protein-arginine deiminase activity	ENST00000375448	417.5	bacteria	318	362.419	class A HGT	Validated	bacteria	E1GHH9	0.06	43.5	NA	NA	NA	B7K011	4e-149	461	E3RML8	1e-45	180	F2TZA4	3.6	38.9	I1NET8	0.9	40.4
H. sapiens	ENSG00000125458	Macromolecule modification	5', 3'-nucleotidase, cytosolic			GO:0044281;GO:0006144;GO:0016311;GO:0006206;GO:0055086;GO:0046135;GO:0006195;GO:0009223;GO:0009264;GO:0005634;GO:0005737;GO:0005829;GO:0005739;GO:0046872;GO:0008253;GO:0019103;GO:0008252;GO:0016791	small molecule metabolic process; purine nucleobase metabolic process; dephosphorylation; pyrimidine nucleobase metabolic process; nucleobase-containing small molecule metabolic process; pyrimidine nucleoside catabolic process; purine nucleotide catabolic process; pyrimidine deoxyribonucleotide catabolic process; deoxyribonucleotide catabolic process; nucleus; cytoplasm; cytosol; mitochondrion; m…	ENST00000245552	134.5	bacteria	10416	114.5	class A HGT	Validated	protist	E3LP71	0.88	38.5	F4C0W1	0.79	38.1	A9IDL2	9e-50	173	B6HQ94	0.15	41.2	C5LEP4	3e-29	122	Q7EYT8	0.72	38.9
H. sapiens	ENSG00000008086	Macromolecule modification	cyclin-dependent kinase-like 5			GO:0001764;GO:0006468;GO:0046777;GO:0050775;GO:0045773;GO:0050773;GO:0032855;GO:0005634;GO:0005737;GO:0032587;GO:0032839;GO:0044294;GO:0005524;GO:0004674;GO:0016301;GO:0004672;GO:0048365;GO:0004693	neuron migration; protein phosphorylation; protein autophosphorylation; positive regulation of dendrite morphogenesis; positive regulation of axon extension; regulation of dendrite development; positive regulation of Rac GTPase activity; nucleus; cytoplasm; ruffle membrane; dendrite cytoplasm; dendritic growth cone; ATP binding; protein serine/threonine kinase activity; kinase activity; protein k…	ENST00000379989	61	protist	91255	61	class B HGT	Validated	protist	H3J810	7e-95	312	NA	NA	NA	NA	NA	NA	F4P5U0	2e-60	214	Q22T35	1e-110	373	D8TWQ0	2e-111	361
H. sapiens	ENSG00000072609	Macromolecule modification	checkpoint with forkhead and ring finger domains, E3 ubiquitin protein ligase	6.3.2.-	Acid--Amino-Acid Ligases (Peptide Synthases)	GO:0006511;GO:0007067;GO:0051301;GO:0000209;GO:0000278;GO:0007093;GO:0019941;GO:0005634;GO:0016605;GO:0000166;GO:0008270;GO:0005515;GO:0004842	ubiquitin-dependent protein catabolic process; mitosis; cell division; protein polyubiquitination; mitotic cell cycle; mitotic cell cycle checkpoint; modification-dependent protein catabolic process; nucleus; PML body; nucleotide binding; zinc ion binding; protein binding; ubiquitin-protein ligase activity	ENST00000443047	100	protist	67098	100	class B HGT	Not-validated		B3S4K2	5e-54	200	NA	NA	NA	Q87PU0	0.006	48.1	B2WI88	6e-10	71.2	E9CE72	2e-87	300	I1K556	7e-26	119
H. sapiens	ENSG00000169876	Macromolecule modification	mucin 17, cell surface associated					ENST00000379439	60	fungi	48391	60	class B HGT	Not-validated		A8WRF6	2e-63	248	Q18DZ3	4e-13	84.3	Q4L9P0	8e-41	176	Q96WV6	7e-81	308	F2UC88	8e-50	206	Q9LIE8	5e-34	153
H. sapiens	ENSG00000071794	Macromolecule modification	helicase-like transcription factor			GO:0006351;GO:0016567;GO:0006355;GO:0006357;GO:0016568;GO:0005634;GO:0003677;GO:0008270;GO:0005515;GO:0005524;GO:0016874;GO:0004386;GO:0016887	transcription, DNA-dependent; protein ubiquitination; regulation of transcription, DNA-dependent; regulation of transcription from RNA polymerase II promoter; chromatin modification; nucleus; DNA binding; zinc ion binding; protein binding; ATP binding; ligase activity; helicase activity; ATPase activity	ENST00000465259	60	plant	60145	60	class B HGT	Validated		H3HRL0	8e-144	486	NA	NA	NA	Q091W9	4e-29	134	Q6CJM4	1e-94	341	D7G848	1e-125	430	F6HQN9	7e-169	546
H. sapiens	ENSG00000121988	Macromolecule modification	zinc finger, RAN-binding domain containing 3	3.6.4.-	Acting on acid anhydrides; involved in cellular and subcellular movement	GO:0005622;GO:0003677;GO:0008270;GO:0005524;GO:0004519;GO:0004386	intracellular; DNA binding; zinc ion binding; ATP binding; endonuclease activity; helicase activity	ENST00000401392	47	protist	42142	47	class B HGT	Validated	protist	A7RGQ3	5e-106	360	A9A4D3	4e-43	176	A1U817	2e-60	234	C4V7E8	1e-92	324	A9V1G9	2e-116	407	D7KCZ6	1e-101	352
H. sapiens	ENSG00000138658	Macromolecule modification	chromosome 4 open reading frame 21			GO:0016021;GO:0008270	integral to membrane; zinc ion binding	ENST00000505019	180	protist	2142	90.6429	class B HGT	Not-validated		H3ITA4	1e-82	312	D8J3A3	4e-35	154	Q09BZ9	2e-36	155	I1CCW6	1e-97	348	E9C8T2	1e-140	492	C1MXA3	1e-77	293
H. sapiens	ENSG00000181143	Macromolecule modification	mucin 16, cell surface associated					ENST00000397910	136	protist	2051	-2.2	class C HGT	Validated	archaea	E9HS97	7e-48	201	Q2FKR0	1e-23	120	B2ISC7	4e-64	255	H6C503	6e-61	244	E9AEM9	8e-89	337	D8U3H4	5e-14	87
H. sapiens	ENSG00000162669	Macromolecule modification	HFM1, ATP-dependent DNA helicase homolog (S. cerevisiae)	3.6.4.12	DNA helicase	GO:0005524;GO:0003676;GO:0008026	ATP binding; nucleic acid binding; ATP-dependent helicase activity	ENST00000370425	38	protist	3008	12.7059	class C HGT	Not-validated		E0VZY2	0	729	D1Z0X9	4e-77	286	H6N492	4e-30	138	A1CUE7	1e-161	540	E9C0Y9	0	767	I1IBL8	1e-154	517
H. sapiens	ENSG00000225614	Macromolecule modification	zinc finger protein 469			GO:0005622;GO:0008270;GO:0003676	intracellular; zinc ion binding; nucleic acid binding	ENST00000565624	30	protist	12507	-8.1625	class C HGT	Not-validated		B5DRQ7	3e-18	101	Q5V2N3	0.002	52	A8L089	1e-11	79.3	C4XYJ5	5e-15	90.5	A4HM86	1e-28	131	D8TTZ2	8e-10	73.6
H. sapiens	ENSG00000148288	Lipid metabolism	globoside alpha-1,3-N-acetylgalactosaminyltransferase 1	2.4.1.-	Hexosyltransferases	GO:0006486;GO:0009247;GO:0016021;GO:0000139;GO:0046872;GO:0047277	protein glycosylation; glycolipid biosynthetic process; integral to membrane; Golgi membrane; metal ion binding; globoside alpha-N-acetylgalactosaminyltransferase activity	ENST00000372040	90.7	bacteria	9073	92.6364	class A HGT	Validated	protist	A8QE87	1.1	39.3	NA	NA	NA	F8KUR1	3e-31	130	B6QCB9	0.017	46.2	F2U7J8	8e-27	124	E1ZBZ0	0.87	40.4
H. sapiens	ENSG00000256062	Lipid metabolism	ABO blood group (transferase A, alpha 1-3-N-acetylgalactosaminyltransferase; transferase B, alpha 1-3-galactosyltransferase)					ENST00000319878	83.6	bacteria	3430	98.3187	class A HGT	Validated		H3INK7	3.7	37.4	NA	NA	NA	F8KUR1	2e-29	121	F7W8H2	1	38.9	F2U7J8	5e-17	90.1	Q6ZD75	0.56	38.1
H. sapiens	ENSG00000005187	Lipid metabolism	acyl-CoA synthetase medium-chain family member 3	6.2.1.2	butyrate-CoA ligase	GO:0042632;GO:0006633;GO:0008217;GO:0005575;GO:0005759;GO:0005739;GO:0003674;GO:0005524;GO:0046872;GO:0003824;GO:0015645;GO:0047760	cholesterol homeostasis; fatty acid biosynthetic process; regulation of blood pressure; cellular_component; mitochondrial matrix; mitochondrion; molecular_function; ATP binding; metal ion binding; catalytic activity; fatty acid ligase activity; butyrate-CoA ligase activity	ENST00000289416	164	bacteria	196	85.8274	class B HGT	Validated	bacteria	A7RW67	7e-155	473	B8GK70	5e-169	515	F6CJJ0	0	637	F9XEE2	6e-131	416	F1A3A3	1e-84	294	NA	NA	NA
H. sapiens	ENSG00000066813	Lipid metabolism	acyl-CoA synthetase medium-chain family member 2B	6.2.1.2	butyrate-CoA ligase	GO:0044281;GO:0006631;GO:0006805;GO:0005739;GO:0005759;GO:0003674;GO:0005524;GO:0046872;GO:0003824;GO:0047760	small molecule metabolic process; fatty acid metabolic process; xenobiotic metabolic process; mitochondrion; mitochondrial matrix; molecular_function; ATP binding; metal ion binding; catalytic activity; butyrate-CoA ligase activity	ENST00000565232	102	bacteria	75637	102	class B HGT	Not-validated		A7RW67	1e-132	410	A3CUN2	2e-133	417	F6CJJ0	2e-170	512	C1H2I0	7e-109	353	F4PQY1	1e-71	255	NA	NA	NA
H. sapiens	ENSG00000113790	Lipid metabolism	enoyl-CoA, hydratase/3-hydroxyacyl CoA dehydrogenase			GO:0006635;GO:0006475;GO:0005634;GO:0005737;GO:0005739;GO:0043231;GO:0005777;GO:0000166;GO:0005102;GO:0019899;GO:0050662;GO:0003857;GO:0004300;GO:0004165	fatty acid beta-oxidation; internal protein amino acid acetylation; nucleus; cytoplasm; mitochondrion; intracellular membrane-bounded organelle; peroxisome; nucleotide binding; receptor binding; enzyme binding; coenzyme binding; 3-hydroxyacyl-CoA dehydrogenase activity; enoyl-CoA hydratase activity; dodecenoyl-CoA delta-isomerase activity	ENST00000231887	60	protist	11986	48.2222	class B HGT	Not-validated		B3RQJ3	3e-150	479	NA	NA	NA	Q2IZA6	6e-158	500	NA	NA	NA	E9CIP2	2e-172	539	C5Y009	3e-106	362
H. sapiens	ENSG00000133246	Lipid metabolism	PML-RARA regulated adaptor molecule 1					ENST00000255612	40	protist	81149	40	class B HGT	Not-validated		A8WXF2	6e-24	114	A0RYC6	1e-23	114	F2QH03	3e-30	136	G8B9T8	1e-22	111	F9WCV1	4e-36	154	D8TTI9	1e-31	139
H. sapiens	ENSG00000138075	Lipid metabolism	ATP-binding cassette, sub-family G (WHITE), member 5			GO:0055085;GO:0044281;GO:0006629;GO:0006200;GO:0042493;GO:0042632;GO:0007588;GO:0007584;GO:0010212;GO:0033344;GO:0015918;GO:0030299;GO:0010949;GO:0045796;GO:0016021;GO:0005886;GO:0005624;GO:0016324;GO:0016020;GO:0045177;GO:0005515;GO:0005524;GO:0046982;GO:0016887;GO:0017127	transmembrane transport; small molecule metabolic process; lipid metabolic process; ATP catabolic process; response to drug; cholesterol homeostasis; excretion; response to nutrient; response to ionizing radiation; cholesterol efflux; sterol transport; intestinal cholesterol absorption; negative regulation of intestinal phytosterol absorption; negative regulation of intestinal cholesterol absorpt…	ENST00000260645	46	protist	8505	79.4545	class B HGT	Not-validated		E9HF45	1e-63	234	NA	NA	NA	NA	NA	NA	F4NRI2	2e-65	238	D3BL73	2e-76	280	D8SYJ3	1e-64	237
H. sapiens	ENSG00000143921	Lipid metabolism	ATP-binding cassette, sub-family G (WHITE), member 8			GO:0055085;GO:0044281;GO:0006629;GO:0006200;GO:0042632;GO:0007588;GO:0033344;GO:0015918;GO:0030299;GO:0015914;GO:0010949;GO:0045796;GO:0055092;GO:0016021;GO:0005886;GO:0016324;GO:0005524;GO:0046982;GO:0016887;GO:0017127	transmembrane transport; small molecule metabolic process; lipid metabolic process; ATP catabolic process; cholesterol homeostasis; excretion; cholesterol efflux; sterol transport; intestinal cholesterol absorption; phospholipid transport; negative regulation of intestinal phytosterol absorption; negative regulation of intestinal cholesterol absorption; sterol homeostasis; integral to membrane; p…	ENST00000272286	145	protist	10641	120.93	class B HGT	Validated		H9J087	2e-66	243	NA	NA	NA	NA	NA	NA	F4NW88	1e-83	301	E9CDD1	7e-119	388	A9TKZ5	1e-87	302
H. sapiens	ENSG00000166743	Lipid metabolism	acyl-CoA synthetase medium-chain family member 1			GO:0044281;GO:0042632;GO:0006633;GO:0019395;GO:0006805;GO:0015980;GO:0018874;GO:0019605;GO:0005739;GO:0005759;GO:0005524;GO:0005525;GO:0046872;GO:0015645;GO:0047760;GO:0003996	small molecule metabolic process; cholesterol homeostasis; fatty acid biosynthetic process; fatty acid oxidation; xenobiotic metabolic process; energy derivation by oxidation of organic compounds; benzoate metabolic process; butyrate metabolic process; mitochondrion; mitochondrial matrix; ATP binding; GTP binding; metal ion binding; fatty acid ligase activity; butyrate-CoA ligase activity; acyl-C…	ENST00000307493	126	bacteria	196	85.8274	class B HGT	Validated		A7RW67	1e-124	386	E1RKJ4	8e-141	435	F6CJJ0	1e-171	512	F9XEE2	9e-115	366	F1A3A3	2e-72	256	NA	NA	NA
H. sapiens	ENSG00000173124	Lipid metabolism	acyl-CoA synthetase medium-chain family member 6 (previously: chromosome 10 open reading frame 129)	6.2.1.2	butyrate-CoA ligase	GO:0006631;GO:0005739;GO:0005524;GO:0005525;GO:0046872;GO:0047760	fatty acid metabolic process; mitochondrion; ATP binding; GTP binding; metal ion binding; butyrate-CoA ligase activity	ENST00000341686	46	bacteria	34909	46	class B HGT	Validated	fungi	A7RW67	3e-78	262	Q2FT08	3e-69	244	F6CJJ0	3e-94	308	F9XEE2	2e-57	211	F1A3A3	4e-21	105	NA	NA	NA
H. sapiens	ENSG00000183549	Lipid metabolism	acyl-CoA synthetase medium-chain family member 5			GO:0006631;GO:0005759;GO:0005524;GO:0005525;GO:0046872;GO:0047760	fatty acid metabolic process; mitochondrial matrix; ATP binding; GTP binding; metal ion binding; butyrate-CoA ligase activity	ENST00000331849	152	bacteria	196	85.8274	class B HGT	Validated	fungi	A7RW67	5e-134	418	A3CUN2	5e-159	489	F6CJJ0	0	570	F9XEE2	3e-133	421	F1A3A3	8e-66	241	NA	NA	NA
H. sapiens	ENSG00000183747	Lipid metabolism	acyl-CoA synthetase medium-chain family member 2A			GO:0042593;GO:0006631;GO:0070328;GO:0036112;GO:0005739;GO:0005759;GO:0005524;GO:0046872;GO:0003824;GO:0047760	glucose homeostasis; fatty acid metabolic process; triglyceride homeostasis; medium-chain fatty-acyl-CoA metabolic process; mitochondrion; mitochondrial matrix; ATP binding; metal ion binding; catalytic activity; butyrate-CoA ligase activity	ENST00000396104	108	bacteria	57313	108	class B HGT	Not-validated		A7RW67	2e-130	408	E1RKJ4	4e-131	417	F6CJJ0	5e-170	516	C1H2I0	4e-107	352	F4PQY1	4e-67	244	NA	NA	NA
H. sapiens	ENSG00000215009	Lipid metabolism	acyl-CoA synthetase medium-chain family member 4			GO:0006637;GO:0006631;GO:0005759;GO:0005739;GO:0005524;GO:0046872;GO:0047760;GO:0004321	acyl-CoA metabolic process; fatty acid metabolic process; mitochondrial matrix; mitochondrion; ATP binding; metal ion binding; butyrate-CoA ligase activity; fatty-acyl-CoA synthase activity	ENST00000399422	137	bacteria	196	85.8274	class B HGT	Validated		A7RW67	2e-142	433	Q2FLQ3	5e-160	484	F6CJJ0	0	570	F9XEE2	4e-125	394	F1A3A3	3e-74	261	NA	NA	NA
H. sapiens	ENSG00000172508	Anti-oxidant	carnosine synthase 1			GO:0006200;GO:0035499;GO:0005575;GO:0005524;GO:0046872;GO:0016887;GO:0047730	ATP catabolic process; carnosine biosynthetic process; cellular_component; ATP binding; metal ion binding; ATPase activity; carnosine synthase activity	ENST00000423745	93.6	protist	46490	93.6	class A HGT	Validated	bacteria	Q9U348	6e-06	57.4	Q8PZ07	0.73	41.6	C1ARJ7	2e-19	100	C9SRP9	3e-10	72.4	C5KXN2	1e-35	151	E1ZD85	1e-32	142
H. sapiens	ENSG00000047457	Anti-oxidant	ceruloplasmin (ferroxidase)			GO:0055085;GO:0006879;GO:0006825;GO:0005576;GO:0005615;GO:0005507;GO:0051087;GO:0004322	transmembrane transport; cellular iron ion homeostasis; copper ion transport; extracellular region; extracellular space; copper ion binding; chaperone binding; ferroxidase activity	ENST00000264613	69	plant	260	35.5918	class B HGT	Validated		H3JMP5	7e-108	379	B9LQ44	1e-05	57.4	F8GKA8	8e-72	254	B6H195	2e-62	228	F2U209	1e-62	234	A8IZT9	1e-131	448
H. sapiens	ENSG00000089472	Anti-oxidant	hephaestin			GO:0055085;GO:0006879;GO:0006825;GO:0016021;GO:0005886;GO:0048471;GO:0016491;GO:0005507	transmembrane transport; cellular iron ion homeostasis; copper ion transport; integral to membrane; plasma membrane; perinuclear region of cytoplasm; oxidoreductase activity; copper ion binding	ENST00000519389	125	plant	260	35.5918	class B HGT	Validated		H3JMP5	1e-107	381	F8D9X3	9e-05	54.7	F8AZQ4	1e-79	282	B6H195	3e-68	245	F2U209	7e-63	236	A8IZT9	1e-150	506
H. sapiens	ENSG00000124588	Anti-oxidant	NAD(P)H dehydrogenase, quinone 2			GO:0005634;GO:0005737;GO:0046872;GO:0009055;GO:0001512;GO:0008753	nucleus; cytoplasm; metal ion binding; electron carrier activity; dihydronicotinamide riboside quinone reductase activity; NADPH dehydrogenase (quinone) activity	ENST00000380430	32	bacteria	70286	32	class B HGT	Not-validated		E3NTC2	4e-48	171	Q8TTU9	8e-46	165	G9AAB9	5e-60	203	G0W407	7e-47	169	A2DSX6	2e-16	84.7	NA	NA	NA
H. sapiens	ENSG00000181019	Anti-oxidant	NAD(P)H dehydrogenase, quinone 1			GO:0044281;GO:0006521;GO:0034641;GO:0009636;GO:0043525;GO:0043086;GO:0006979;GO:0006809;GO:0007271;GO:0006805;GO:0005737;GO:0005829;GO:0005515;GO:0004128;GO:0003955	small molecule metabolic process; regulation of cellular amino acid metabolic process; cellular nitrogen compound metabolic process; response to toxin; positive regulation of neuron apoptotic process; negative regulation of catalytic activity; response to oxidative stress; nitric oxide biosynthetic process; synaptic transmission, cholinergic; xenobiotic metabolic process; cytoplasm; cytosol; prot…	ENST00000320623	44	bacteria	2542	32.9632	class B HGT	Validated		E3NTC2	2e-38	152	Q8TTU9	4e-33	136	G9AAB9	5e-54	196	G0WFF0	1e-42	165	A2DSX6	4e-20	99.8	D8SKP2	0.0006	51.2
H. sapiens	ENSG00000170222	Immune response	ADP-ribose/CDP-alcohol diphosphatase, manganese-dependent			GO:0046872;GO:0047631;GO:0047734	metal ion binding; ADP-ribose diphosphatase activity; CDP-glycerol diphosphatase activity	ENST00000379774	180.1	plant	8718	169.945	class A HGT	Not-validated		B7P8U4	2e-09	63.9	NA	NA	NA	Q11IA1	7e-29	122	Q6C3I8	0.13	42.4	H3GAK6	2e-63	216	I1QDE3	3e-74	244
H. sapiens	ENSG00000101448	Immune response	epididymal peptidase inhibitor			GO:0005576;GO:0004867	extracellular region; serine-type endopeptidase inhibitor activity	ENST00000354280	42	protist	78790	42	class B HGT	Not-validated		H9KDZ9	5e-51	182	NA	NA	NA	A9G127	1e-09	67.8	A1DJL2	1.9	39.3	F9WHP5	1e-61	224	E1Z5I4	4e-08	58.9
H. sapiens	ENSG00000102794	Immune response	immunoresponsive 1 homolog (mouse)			GO:0032496;GO:0019543;GO:0047547	response to lipopolysaccharide; propionate catabolic process; 2-methylcitrate dehydratase activity	ENST00000377462	84	bacteria	12484	78.8778	class B HGT	Validated		H2X880	1e-24	117	E1QNH3	3e-30	132	Q13JT1	3e-54	201	Q0CBM5	3e-30	134	F4QAN3	0.0004	51.6	D8UMZ8	0.67	40.4
H. sapiens	ENSG00000104951	Immune response	interleukin 4 induced 1	1.4.3.2	L-amino-acid oxidase	GO:0043231;GO:0005764;GO:0031965;GO:0001716	intracellular membrane-bounded organelle; lysosome; nuclear membrane; L-amino-acid oxidase activity	ENST00000391826	55	bacteria	44072	55	class B HGT	Not-validated		B3RTE0	5e-33	142	D3T0G7	1e-06	58.5	C0ZGN6	4e-53	197	F9FH03	1e-22	110	Q54EW2	3e-18	96.7	D7KU66	1e-05	55.8
H. sapiens	ENSG00000105851	Immune response	phosphatidylinositol-4,5-bisphosphate 3-kinase, catalytic subunit gamma			GO:0045087;GO:0043066;GO:0006954;GO:0007186;GO:0046854;GO:0048015;GO:0006468;GO:0002679;GO:0006897;GO:0042110;GO:0043406;GO:0051897;GO:0030168;GO:0007596;GO:0055118;GO:0030593;GO:0014065;GO:0002250;GO:0042098;GO:0002675;GO:0032252;GO:0001816;GO:0070527;GO:0010818;GO:0036092;GO:0035747;GO:0043303;GO:0072672;GO:0002407;GO:0033628;GO:0005737;GO:0005886;GO:0005829;GO:0016020;GO:0005944;GO:0005524;GO:…	innate immune response; negative regulation of apoptotic process; inflammatory response; G-protein coupled receptor signaling pathway; phosphatidylinositol phosphorylation; phosphatidylinositol-mediated signaling; protein phosphorylation; respiratory burst involved in defense response; endocytosis; T cell activation; positive regulation of MAP kinase activity; positive regulation of protein kinas…	ENST00000359195	210	protist	59170	210	class B HGT	Not-validated		E9HFD3	7e-157	519	NA	NA	NA	NA	NA	NA	P50520	8e-70	261	E9C8Q5	0	729	D8S5T6	3e-86	300
H. sapiens	ENSG00000137628	Immune response	DEAD (Asp-Glu-Ala-Asp) box polypeptide 60	3.6.4.13	RNA helicase	GO:0045087;GO:0009615;GO:1900245;GO:1900246;GO:0051607;GO:0005737;GO:0005515;GO:0005524;GO:0003690;GO:0008026;GO:0003725;GO:0003727;GO:0003723	innate immune response; response to virus; positive regulation of MDA-5 signaling pathway; positive regulation of RIG-I signaling pathway; defense response to virus; cytoplasm; protein binding; ATP binding; double-stranded DNA binding; ATP-dependent helicase activity; double-stranded RNA binding; single-stranded RNA binding; RNA binding	ENST00000393743	41	fungi	2150	38.0143	class B HGT	Not-validated		A8P3R8	3e-141	492	A1RTP0	4e-12	79.3	G7WFS2	2e-16	93.2	A2R2S0	2e-154	533	F4Q478	4e-112	403	D8TRE7	2e-62	226
H. sapiens	ENSG00000171115	Immune response	GTPase, IMAP family member 8			GO:0005634;GO:0005737;GO:0005739;GO:0005783;GO:0005794;GO:0005525	nucleus; cytoplasm; mitochondrion; endoplasmic reticulum; Golgi apparatus; GTP binding	ENST00000307271	37.4	plant	8944	36.2455	class B HGT	Validated	plant	F1QNI4	3e-16	88.6	E0SPQ2	0.99	41.6	D9S2W3	4e-05	55.5	A8NJN0	0.32	43.1	B0EBZ2	2e-07	63.2	D7U934	3e-28	126
class C HGT													3
class B HGT													29
class A HGT													10
