# Supplementary material for: Expression of multiple horizontally acquired genes is a hallmark of both vertebrate and invertebrate genomes
Source: Genome Biol. 2015 Mar 13;16(1):50. doi: 10.1186/s13059-015-0607-3 (PMC4358723; doi:10.1186/s13059-015-0607-3)
Supplement: Additional file 4: — H. sapiens genes previously identified as horizontally transferred. [file 13059_2015_607_MOESM4_ESM.xls]

## Sheet: Table S3
		gene ID in a given paper				HGT categorisation					Notes				other papers describing HGT
ENS gene ID	ENS gene name or previous gene name	International Human Genome Sequencing Consortium, 2001 (223 possible HGTs from Table 24 and Suppl Table 24)	Salzberg et al., 2001	Stanhope et al., 2001	Genereux and Logsdon, 2003	International Human Genome Sequencing Consortium, 2001 (223 possible HGTs from Table 24 and Suppl Table 24)	Salzberg et al., 2001	Stanhope et al., 2001	Genereux and Logsdon, 2003	our analysis	International Human Genome Sequencing Consortium, 2001; possible HGTs mentioned in table 24.	International Human Genome Sequencing Consortium, 2001; 223 possible HGTs mentioned in suppl Table 24	Salzberg et al., 2001 - IGI annotation	Salzberg et al., 2001 - CRA annotation
ENSG00000005187	acyl-CoA synthetase medium-chain family member 3	O60363	-	-	-	HGT confirmed by PCR	-	-	-	confirm	-	Supplementary information for Table 24. Probable vertebrate-specific horizontal gene transfers in the human genome. A. Set of 113 probable vertebrate-specific horizontal acquisitions of bacterial genes.	-	-
ENSG00000047457	ceruloplasmin (ferroxidase)	-	P00450 or CRA|hCP38779	-	-	-	confirmed	-	-	confirm	-	-	in Suppl table 1 in Salzberg, confirmed as HGT	-
ENSG00000103044	hyaluronan synthase 3	gi8850215	-	-	-	HGT confirmed by PCR	-	-	-	confirm	-	Supplementary information for Table 24. Probable vertebrate-specific horizontal gene transfers in the human genome. A. Set of 113 probable vertebrate-specific horizontal acquisitions of bacterial genes.	-	-
ENSG00000107618 and ENSG00000265203	retinol binding protein 3, interstitial (both Ensembl identifiers)	P10745	-	-	-	HGT confirmed by PCR	-	-	-	confirm	-	Supplementary information for Table 24. Probable vertebrate-specific horizontal gene transfers in the human genome. A. Set of 113 probable vertebrate-specific horizontal acquisitions of bacterial genes.	-	-
ENSG00000124588	NAD(P)H dehydrogenase, quinone 2	P16083	P16083 or CRA|hCP40316	-	-	HGT not confirmed by PCR	confirmed	-	-	confirm	-	Supplementary information for Table 24. Probable vertebrate-specific horizontal gene transfers in the human genome. B. The list of 110 genes initially considered to be candidates for horizontal gene transfer, but later determined not to be.	in Suppl table 1 in Salzberg, confirmed as HGT	-
ENSG00000132744	aspartoacylase (aminocyclase) 3	IGI_M1_ctg14333_22	IGI_M1_ctg14333_22 or CRA|hCP45905	-	-	HGT confirmed by PCR	confirmed	-	-	confirm	-	Supplementary information for Table 24. Probable vertebrate-specific horizontal gene transfers in the human genome. A. Set of 113 probable vertebrate-specific horizontal acquisitions of bacterial genes.	in Suppl table 1 in Salzberg, confirmed as HGT	-
ENSG00000166743	acyl-CoA synthetase medium-chain family member 1	O75203	-	-	-	HGT confirmed by PCR	-	-	-	confirm	-	Supplementary information for Table 24. Probable vertebrate-specific horizontal gene transfers in the human genome. A. Set of 113 probable vertebrate-specific horizontal acquisitions of bacterial genes.	-	-
ENSG00000170961	hyaluronan synthase 2	Q92819	-	-	-	HGT confirmed by PCR	-	-	-	confirm	-	Supplementary information for Table 24. Probable vertebrate-specific horizontal gene transfers in the human genome. A. Set of 113 probable vertebrate-specific horizontal acquisitions of bacterial genes.	-	-
ENSG00000175806	methionine sulfoxide reductase A	CAB59628.1 or gi6912516	-	CAB59628.1	-	HGT confirmed by PCR	-	phylo support	-	confirm	Table 24, confirmed by PCR	Supplementary information for Table 24. Probable vertebrate-specific horizontal gene transfers in the human genome. A. Set of 113 probable vertebrate-specific horizontal acquisitions of bacterial genes.	-	-
ENSG00000181019	NAD(P)H dehydrogenase, quinone 1	IGI_M1_ctg16704_2 or P15559	IGI_M1_ctg16704_2 or P15559 or CRA|hCP43709	-	ctg16704_2	HGT confirmed by PCR	confirmed	-	confirmed	confirm	-	Supplementary information for Table 24. Probable vertebrate-specific horizontal gene transfers in the human genome. A. Set of 113 probable vertebrate-specific horizontal acquisitions of bacterial genes.	in Suppl table 1 in Salzberg, confirmed as HGT	-
ENSG00000183747	acyl-CoA synthetase medium-chain family member 2A	O75202	-	-	-	HGT confirmed by PCR	-	-	-	confirm	-	Supplementary information for Table 24. Probable vertebrate-specific horizontal gene transfers in the human genome. A. Set of 113 probable vertebrate-specific horizontal acquisitions of bacterial genes.	-	-
ENSG00000095596	cytochrome P450, family 26, subfamily A, polypeptide 1	O43174	-	-	-	HGT not confirmed by PCR	-	-	-	re-claim	-	Supplementary information for Table 24. Probable vertebrate-specific horizontal gene transfers in the human genome. B. The list of 110 genes initially considered to be candidates for horizontal gene transfer, but later determined not to be.	-	-
ENSG00000105509	hyaluronan synthase 1	Q92839	-	-	-	HGT not confirmed by PCR	-	-	-	re-claim	-	Supplementary information for Table 24. Probable vertebrate-specific horizontal gene transfers in the human genome. B. The list of 110 genes initially considered to be candidates for horizontal gene transfer, but later determined not to be.	-	-
ENSG00000113790	enoyl-CoA, hydratase/3-hydroxyacyl CoA dehydrogenase	Q08426	-	-	-	HGT not confirmed by PCR	-	-	-	re-claim	-	Supplementary information for Table 24. Probable vertebrate-specific horizontal gene transfers in the human genome. B. The list of 110 genes initially considered to be candidates for horizontal gene transfer, but later determined not to be.	-	-
ENSG00000166532	ribosomal modification protein rimK-like family member B	BAA86552.1 or Q9ULI2 or IGI_M1_ctg12741_7	IGI_M1_ctg12741_7 or CRA|hCP42150 or Q9ULI2 or CRA|hCP42150	BAA86552.1 or IGI_M1_ctg12741_7	-	HGT confirmed by PCR	confirmed	phylo rejection	-	re-claim	Table 24, confirmed by PCR	Supplementary information for Table 24. Probable vertebrate-specific horizontal gene transfers in the human genome. A. Set of 113 probable vertebrate-specific horizontal acquisitions of bacterial genes.	in Suppl table 1 in Salzberg, confirmed as HGT	-
ENSG00000172508	carnosine synthase 1	BAA92632 or BAA92632.1	BAA92632.1	BAA92632.1	-	ambiguous	confirmed	other rejection	-	re-claim	Table 24, confirmed by PCR	Supplementary information for Table 24. Probable vertebrate-specific horizontal gene transfers in the human genome. B. The list of 110 genes initially considered to be candidates for horizontal gene transfer, but later determined not to be.	in Suppl table 1 in Salzberg, confirmed as HGT	-
ENSG00000183549	acyl-CoA synthetase medium-chain family member 5	gi8923543 or BAA91273.1	-	BAA91273.1	-	ambiguous	-	phylo rejection	-	re-claim	Table 24, NOT testet for conformation by PCR	Supplementary information for Table 24. Probable vertebrate-specific horizontal gene transfers in the human genome. A. Set of 113 probable vertebrate-specific horizontal acquisitions of bacterial genes.	-	-
ENSG00000003137	cytochrome P450, family 26, subfamily B, polypeptide 1	gi9845285	-	-	-	HGT not confirmed by PCR	-	-	-	reject	-	Supplementary information for Table 24. Probable vertebrate-specific horizontal gene transfers in the human genome. B. The list of 110 genes initially considered to be candidates for horizontal gene transfer, but later determined not to be.	-	-
ENSG00000011376	leucyl-tRNA synthetase 2, mitochondrial	Q15031	-	-	-	HGT not confirmed by PCR	-	-	-	reject	-	Supplementary information for Table 24. Probable vertebrate-specific horizontal gene transfers in the human genome. B. The list of 110 genes initially considered to be candidates for horizontal gene transfer, but later determined not to be.	-	-
ENSG00000025708	thymidine phosphorylase	AAA60043.1 or P19971	P19971 or CRA|hCP34522	AAA60043.1	-	HGT confirmed by PCR	confirmed	phylo rejection	-	reject	Table 24, confirmed by PCR	Supplementary information for Table 24. Probable vertebrate-specific horizontal gene transfers in the human genome. A. Set of 113 probable vertebrate-specific horizontal acquisitions of bacterial genes.	in Suppl table 1 in Salzberg, confirmed as HGT	-
ENSG00000038274	methionine adenosyltransferase II, beta	AAF28477	-	-	-	HGT not confirmed by PCR	-	-	-	reject	-	Supplementary information for Table 24. Probable vertebrate-specific horizontal gene transfers in the human genome. B. The list of 110 genes initially considered to be candidates for horizontal gene transfer, but later determined not to be.	-	-
ENSG00000067704	isoleucyl-tRNA synthetase 2, mitochondrial	BAA95147	-	-	-	HGT not confirmed by PCR	-	-	-	reject	-	Supplementary information for Table 24. Probable vertebrate-specific horizontal gene transfers in the human genome. B. The list of 110 genes initially considered to be candidates for horizontal gene transfer, but later determined not to be.	-	-
ENSG00000069535	monoamine oxidase B	AAB27229.1 or P27338	-	AAB27229.1	-	HGT confirmed by PCR	-	phylo rejection	-	reject	Table 24, confirmed by PCR	Supplementary information for Table 24. Probable vertebrate-specific horizontal gene transfers in the human genome. A. Set of 113 probable vertebrate-specific horizontal acquisitions of bacterial genes.	-	-
ENSG00000080166	dopachrome tautomerase	P40126	-	-	-	HGT not confirmed by PCR	-	-	-	reject	-	Supplementary information for Table 24. Probable vertebrate-specific horizontal gene transfers in the human genome. B. The list of 110 genes initially considered to be candidates for horizontal gene transfer, but later determined not to be.	-	-
ENSG00000082074	FYN binding protein	AAF62400	-	-	-	HGT not confirmed by PCR	-	-	-	reject	-	Supplementary information for Table 24. Probable vertebrate-specific horizontal gene transfers in the human genome. B. The list of 110 genes initially considered to be candidates for horizontal gene transfer, but later determined not to be.	-	-
ENSG00000084734	glucokinase (hexokinase 4) regulator	Q14397	-	-	-	HGT confirmed by PCR	-	-	-	reject	-	Supplementary information for Table 24. Probable vertebrate-specific horizontal gene transfers in the human genome. A. Set of 113 probable vertebrate-specific horizontal acquisitions of bacterial genes.	-	-
ENSG00000085871	microsomal glutathione S-transferase 2	Q99735	-	-	-	HGT not confirmed by PCR	-	-	-	reject	-	Supplementary information for Table 24. Probable vertebrate-specific horizontal gene transfers in the human genome. B. The list of 110 genes initially considered to be candidates for horizontal gene transfer, but later determined not to be.	-	-
ENSG00000097021	acyl-CoA thioesterase 7	O00154 or Q9Y539 or Q9Y540	-	-	-	ambiguous	-	-	-	reject	-	Supplementary information for Table 24. Probable vertebrate-specific horizontal gene transfers in the human genome. A. Set of 113 probable vertebrate-specific horizontal acquisitions of bacterial genes.	-	-
ENSG00000100170	solute carrier family 5 (sodium/glucose cotransporter), member 1	AAB59448.1 or P13866	-	AAB59448.1	-	ambiguous	-	other rejection	-	reject	Table 24, NOT tested for conformation by PCR	Supplementary information for Table 24. Probable vertebrate-specific horizontal gene transfers in the human genome. A. Set of 113 probable vertebrate-specific horizontal acquisitions of bacterial genes.	-	-
ENSG00000100191	solute carrier family 5 (low affinity glucose cotransporter), member 4	CAB81772.1	-	CAB81772.1	-	HGT confirmed by PCR	-	other rejection	-	reject	Table 24, confirmed by PCR	Supplementary information for Table 24. Probable vertebrate-specific horizontal gene transfers in the human genome. A. Set of 113 probable vertebrate-specific horizontal acquisitions of bacterial genes.	-	-
ENSG00000102032 and ENSG00000269198	renin binding protein (both Ensembl identifiers)	P51606	P51606 or CRA|hCP49140	-	-	HGT not confirmed by PCR	confirmed	-	-	reject	-	Supplementary information for Table 24. Probable vertebrate-specific horizontal gene transfers in the human genome. B. The list of 110 genes initially considered to be candidates for horizontal gene transfer, but later determined not to be.	in Suppl table 1 in Salzberg, confirmed as HGT	-
ENSG00000103152	N-methylpurine-DNA glycosylase	P29372	-	-	-	HGT confirmed by PCR	-	-	-	reject	-	Supplementary information for Table 24. Probable vertebrate-specific horizontal gene transfers in the human genome. A. Set of 113 probable vertebrate-specific horizontal acquisitions of bacterial genes.	-	-
ENSG00000106268	nudix (nucleoside diphosphate linked moiety X)-type motif 1	Q9UBM0	-	-	-	HGT confirmed by PCR	-	-	-	reject	-	Supplementary information for Table 24. Probable vertebrate-specific horizontal gene transfers in the human genome. A. Set of 113 probable vertebrate-specific horizontal acquisitions of bacterial genes.	-	-
ENSG00000106484 and ENSG00000264872	mesoderm specific transcript (both Ensembl identifiers)	BAA1143.21 (possibly error, it probably is BAA11432.1)	-	BAA11432.1	-	HGT confirmed by PCR	-	other rejection	-	reject	Table 24, confirmed by PCR	-	-	-
ENSG00000107165	tyrosinase-related protein 1	P17643	-	-	-	HGT not confirmed by PCR	-	-	-	reject	-	Supplementary information for Table 24. Probable vertebrate-specific horizontal gene transfers in the human genome. B. The list of 110 genes initially considered to be candidates for horizontal gene transfer, but later determined not to be.	-	-
ENSG00000108381	aspartoacylase	P45381	P45381 or CRA|hCP45926	-	1168340	HGT confirmed by PCR	confirmed	-	confirmed	reject	-	Supplementary information for Table 24. Probable vertebrate-specific horizontal gene transfers in the human genome. A. Set of 113 probable vertebrate-specific horizontal acquisitions of bacterial genes.	in Suppl table 1 in Salzberg, confirmed as HGT	-
ENSG00000108479	galactokinase 1	P51570	-	-	-	HGT confirmed by PCR	-	-	-	reject	-	Supplementary information for Table 24. Probable vertebrate-specific horizontal gene transfers in the human genome. A. Set of 113 probable vertebrate-specific horizontal acquisitions of bacterial genes.	-	-
ENSG00000109674	nei endonuclease VIII-like 3 (E. coli)	-	gi8922722 or CRA|hCP49394	-	-	-	ambiguous	-	-	reject	-	-	in Suppl table 1 in Salzberg, confirmed as HGT	in Suppl table 1 in Salzberg, NOT conformed as HGT
ENSG00000110013	sialic acid acetylesterase	-	AAG14897 or CRA|hCP49634	-	-	-	confirmed	-	-	reject	-	-	in Suppl table 1 in Salzberg, confirmed as HGT	-
ENSG00000111726	cytidine monophosphate N-acetylneuraminic acid synthetase	IGI_M1_ctg14210_35 or gi8923900	IGI_M1_ctg14210_35 or CRA|hCP41834 or gi8923900 or CRA|hCP41834	-	ctg14210_35	HGT confirmed by PCR	confirmed	-	confirmed	reject	-	Supplementary information for Table 24. Probable vertebrate-specific horizontal gene transfers in the human genome. A. Set of 113 probable vertebrate-specific horizontal acquisitions of bacterial genes.	in Suppl table 1 in Salzberg, confirmed as HGT	-
ENSG00000111817	dermatan sulfate epimerase	gi7019521	-	-	-	HGT not confirmed by PCR	-	-	-	reject	-	Supplementary information for Table 24. Probable vertebrate-specific horizontal gene transfers in the human genome. B. The list of 110 genes initially considered to be candidates for horizontal gene transfer, but later determined not to be.	-	-
ENSG00000115107	STEAP family member 3, metalloreductase	gi8922697 or BAA91839.1	-	BAA91839.1	-	HGT confirmed by PCR	-	ambiguous	-	reject	Table 24, confirmed by PCR	Supplementary information for Table 24. Probable vertebrate-specific horizontal gene transfers in the human genome. A. Set of 113 probable vertebrate-specific horizontal acquisitions of bacterial genes.	-	-
ENSG00000115361	acyl-CoA dehydrogenase, long chain	AAA51565.1 or P28330	-	AAA51565.1	-	HGT confirmed by PCR	-	ambiguous	-	reject	Table 24, confirmed by PCR	Supplementary information for Table 24. Probable vertebrate-specific horizontal gene transfers in the human genome. A. Set of 113 probable vertebrate-specific horizontal acquisitions of bacterial genes.	-	-
ENSG00000115425	peroxisomal trans-2-enoyl-CoA reductase	gi8923752	-	-	-	HGT not confirmed by PCR	-	-	-	reject	-	Supplementary information for Table 24. Probable vertebrate-specific horizontal gene transfers in the human genome. B. The list of 110 genes initially considered to be candidates for horizontal gene transfer, but later determined not to be.	-	-
ENSG00000115488	sialidase 2 (cytosolic sialidase)	gi4885515	gi4885515 or CRA|hCP46739	-	-	HGT not confirmed by PCR	confirmed	-	-	reject	-	Supplementary information for Table 24. Probable vertebrate-specific horizontal gene transfers in the human genome. B. The list of 110 genes initially considered to be candidates for horizontal gene transfer, but later determined not to be.	in Suppl table 1 in Salzberg, confirmed as HGT	-
ENSG00000116863	ADP-ribosylhydrolase like 2	gi8923417 or BAA91174.1	gi8923417 or CRA|hCP48179	BAA91174.1	-	HGT confirmed by PCR	confirmed	ambiguous	-	reject	Table 24, confirmed by PCR	Supplementary information for Table 24. Probable vertebrate-specific horizontal gene transfers in the human genome. A. Set of 113 probable vertebrate-specific horizontal acquisitions of bacterial genes.	in Suppl table 1 in Salzberg, confirmed as HGT	-
ENSG00000116981	5'-nucleotidase, cytosolic IA	IGI_M1_ctg14409_24	IGI_M1_ctg14409_24 or CRA|hCP34639 or CRA|hCP45578	-	-	HGT not confirmed by PCR	ambiguous	-	-	reject	-	Supplementary information for Table 24. Probable vertebrate-specific horizontal gene transfers in the human genome. B. The list of 110 genes initially considered to be candidates for horizontal gene transfer, but later determined not to be.	in Suppl table 1 in Salzberg, confirmed as HGT	-
ENSG00000117834 (probably)	Na/glucose (and other solutes) cotransporter	CAC00574	-	-	-	HGT confirmed by PCR	-	-	-	reject	-	Supplementary information for Table 24. Probable vertebrate-specific horizontal gene transfers in the human genome. A. Set of 113 probable vertebrate-specific horizontal acquisitions of bacterial genes.	-	-
ENSG00000120437	acetyl-CoA acetyltransferase 2	gi5174389	-	-	-	HGT not confirmed by PCR	-	-	-	reject	-	Supplementary information for Table 24. Probable vertebrate-specific horizontal gene transfers in the human genome. B. The list of 110 genes initially considered to be candidates for horizontal gene transfer, but later determined not to be.	-	-
ENSG00000120915	epoxide hydrolase 2, cytoplasmic	P34913	-	-	-	HGT not confirmed by PCR	-	-	-	reject	-	Supplementary information for Table 24. Probable vertebrate-specific horizontal gene transfers in the human genome. B. The list of 110 genes initially considered to be candidates for horizontal gene transfer, but later determined not to be.	-	-
ENSG00000124523	sirtuin 5	gi6912664	-	-	-	HGT not confirmed by PCR	-	-	-	reject	-	Supplementary information for Table 24. Probable vertebrate-specific horizontal gene transfers in the human genome. B. The list of 110 genes initially considered to be candidates for horizontal gene transfer, but later determined not to be.	-	-
ENSG00000124713	glycine N-methyltransferase	gi9506741	-	-	-	HGT not confirmed by PCR	-	-	-	reject	-	Supplementary information for Table 24. Probable vertebrate-specific horizontal gene transfers in the human genome. B. The list of 110 genes initially considered to be candidates for horizontal gene transfer, but later determined not to be.	-	-
ENSG00000129473 and ENSG00000258643	BCL2-like 2; BCL2L2-PABPN1 readthrough	Q92843	-	-	-	HGT not confirmed by PCR	-	-	-	reject	-	Supplementary information for Table 24. Probable vertebrate-specific horizontal gene transfers in the human genome. B. The list of 110 genes initially considered to be candidates for horizontal gene transfer, but later determined not to be.	-	-
ENSG00000129480	C14orf126	-	ENSP00000206551 or CRA|hCP50849	-	-	-	confirmed	-	-	reject	-	-	in Suppl table 1 in Salzberg, confirmed as HGT	-
ENSG00000130707	argininosuccinate synthase 1	P00966	-	-	-	HGT not confirmed by PCR	-	-	-	reject	-	Supplementary information for Table 24. Probable vertebrate-specific horizontal gene transfers in the human genome. B. The list of 110 genes initially considered to be candidates for horizontal gene transfer, but later determined not to be.	-	-
ENSG00000131482	glucose-6-phosphatase, catalytic subunit	CAA75608.1	-	CAA75608.1	-	HGT confirmed by PCR	-	phylo rejection	-	reject	Table 24, confirmed by PCR	-	-	-
ENSG00000132199	enolase superfamily member 1	-	gi8923791 or CRA|hCP47965	-	-	-	confirmed	-	-	reject	-	-	in Suppl table 1 in Salzberg, confirmed as HGT	-
ENSG00000132840	betaine--homocysteine S-methyltransferase 2	gi8923007	gi8923007 or CRA|hCP1612220	-	hCP1612220	HGT confirmed by PCR	confirmed	-	confirmed	reject	-	Supplementary information for Table 24. Probable vertebrate-specific horizontal gene transfers in the human genome. A. Set of 113 probable vertebrate-specific horizontal acquisitions of bacterial genes.	in Suppl table 1 in Salzberg, confirmed as HGT	-
ENSG00000136193	secernin 1	Q12765	-	-	-	HGT not confirmed by PCR	-	-	-	reject	-	Supplementary information for Table 24. Probable vertebrate-specific horizontal gene transfers in the human genome. B. The list of 110 genes initially considered to be candidates for horizontal gene transfer, but later determined not to be.	-	-
ENSG00000136444	radical S-adenosyl methionine domain containing 1	gi8922911	-	-	-	HGT confirmed by PCR	-	-	-	reject	-	Supplementary information for Table 24. Probable vertebrate-specific horizontal gene transfers in the human genome. A. Set of 113 probable vertebrate-specific horizontal acquisitions of bacterial genes.	-	-
ENSG00000136463	translational activator of mitochondrially encoded cytochrome c oxidase I	gi7705953 or AAF24044.1	-	AAF24044.1	-	HGT confirmed by PCR	-	phylo rejection	-	reject	Table 24, confirmed by PCR	Supplementary information for Table 24. Probable vertebrate-specific horizontal gene transfers in the human genome. A. Set of 113 probable vertebrate-specific horizontal acquisitions of bacterial genes.	-	-
ENSG00000136487	growth hormone 2	O14644	P01242	P09587	-	HGT not confirmed by PCR	-	-	-	reject	-	Supplementary information for Table 24. Probable vertebrate-specific horizontal gene transfers in the human genome. B. The list of 110 genes initially considered to be candidates for horizontal gene transfer, but later determined not to be.	-	-
ENSG00000136488 and ENSG00000213218	chorionic somatomammotropin hormone 1 (placental lactogen); chorionic somatomammotropin hormone 2	P01243	-	-	-	HGT not confirmed by PCR	-	-	-	reject	-	Supplementary information for Table 24. Probable vertebrate-specific horizontal gene transfers in the human genome. B. The list of 110 genes initially considered to be candidates for horizontal gene transfer, but later determined not to be.	-	-
ENSG00000137364	thiopurine S-methyltransferase	IGI_M1_ctg15970_12 or P51580	IGI_M1_ctg15970_12 or CRA|hCP41207	-	ctg15970_12	HGT confirmed by PCR	confirmed	-	confirmed	reject	-	Supplementary information for Table 24. Probable vertebrate-specific horizontal gene transfers in the human genome. A. Set of 113 probable vertebrate-specific horizontal acquisitions of bacterial genes.	in Suppl table 1 in Salzberg, confirmed as HGT	-
ENSG00000140379	BCL2-related protein A1	Q16548	-	-	-	HGT not confirmed by PCR	-	-	-	reject	-	Supplementary information for Table 24. Probable vertebrate-specific horizontal gene transfers in the human genome. B. The list of 110 genes initially considered to be candidates for horizontal gene transfer, but later determined not to be.	-	-
ENSG00000140675	solute carrier family 5 (sodium/glucose cotransporter), member 2	P31639 or IGI_M1_ctg14654_1 or AAA36608.1	-	AAA36608.1	-	ambiguous	-	other rejection	-	reject	Table 24, NOT testet for conformation by PCR	Supplementary information for Table 24. Probable vertebrate-specific horizontal gene transfers in the human genome. A. Set of 113 probable vertebrate-specific horizontal acquisitions of bacterial genes.	-	-
ENSG00000141642	elaC ribonuclease Z 1	gi8922122	-	-	-	HGT confirmed by PCR	-	-	-	reject	-	Supplementary information for Table 24. Probable vertebrate-specific horizontal gene transfers in the human genome. A. Set of 113 probable vertebrate-specific horizontal acquisitions of bacterial genes.	-	-
ENSG00000143199	adenylate cyclase 10 (soluble)	gi8923844	-	-	-	HGT confirmed by PCR	-	-	-	reject	-	Supplementary information for Table 24. Probable vertebrate-specific horizontal gene transfers in the human genome. A. Set of 113 probable vertebrate-specific horizontal acquisitions of bacterial genes.	-	-
ENSG00000143384	myeloid cell leukemia sequence 1 (BCL2-related)	Q07820	-	-	-	HGT not confirmed by PCR	-	-	-	reject	-	Supplementary information for Table 24. Probable vertebrate-specific horizontal gene transfers in the human genome. B. The list of 110 genes initially considered to be candidates for horizontal gene transfer, but later determined not to be.	-	-
ENSG00000144035	N-acetyltransferase 8 (GCN5-related, putative)	O75839	-	-	-	HGT not confirmed by PCR	-	-	-	reject	-	Supplementary information for Table 24. Probable vertebrate-specific horizontal gene transfers in the human genome. B. The list of 110 genes initially considered to be candidates for horizontal gene transfer, but later determined not to be.	-	-
ENSG00000144115	threonine synthase-like 2 (S. cerevisiae)	gi8922766	-	-	-	HGT not confirmed by PCR	-	-	-	reject	-	Supplementary information for Table 24. Probable vertebrate-specific horizontal gene transfers in the human genome. B. The list of 110 genes initially considered to be candidates for horizontal gene transfer, but later determined not to be.	-	-
ENSG00000144827	abhydrolase domain containing 10	gi8923001 or BAA92133.1	gi8923001 or CRA|hCP33750	BAA92133.1	-	HGT confirmed by PCR	confirmed	ambiguous	-	reject	Table 24, confirmed by PCR	Supplementary information for Table 24. Probable vertebrate-specific horizontal gene transfers in the human genome. A. Set of 113 probable vertebrate-specific horizontal acquisitions of bacterial genes.	in Suppl table 1 in Salzberg, confirmed as HGT	-
ENSG00000146166	lengsin, lens protein with glutamine synthetase domain	gi7705582	-	-	-	HGT confirmed by PCR	-	-	-	reject	-	Supplementary information for Table 24. Probable vertebrate-specific horizontal gene transfers in the human genome. A. Set of 113 probable vertebrate-specific horizontal acquisitions of bacterial genes.	-	-
ENSG00000148803	fucose mutarotase	-	CRA|hCP36815	-	-	-	confirmed	-	-	reject	-	-	in Suppl table 1 in Salzberg, confirmed as HGT	-
ENSG00000150687	protease, serine, 23	gi6005882	-	-	-	HGT not confirmed by PCR	-	-	-	reject	-	Supplementary information for Table 24. Probable vertebrate-specific horizontal gene transfers in the human genome. B. The list of 110 genes initially considered to be candidates for horizontal gene transfer, but later determined not to be.	-	-
ENSG00000151498	acyl-CoA dehydrogenase family, member 8	AAF12736.1 or gi7656849	-	AAF12736.1	-	HGT confirmed by PCR	-	phylo rejection	-	reject	Table 24, confirmed by PCR	Supplementary information for Table 24. Probable vertebrate-specific horizontal gene transfers in the human genome. A. Set of 113 probable vertebrate-specific horizontal acquisitions of bacterial genes.	-	-
ENSG00000152463	oleoyl-ACP hydrolase	BAA91937 or gi8922871	-	-	-	ambiguous	-	-	-	reject	-	Supplementary information for Table 24. Probable vertebrate-specific horizontal gene transfers in the human genome. A. Set of 113 probable vertebrate-specific horizontal acquisitions of bacterial genes.	-	-
ENSG00000153406	NmrA-like family domain containing 1	AAG09721	-	-	-	HGT not confirmed by PCR	-	-	-	reject	-	Supplementary information for Table 24. Probable vertebrate-specific horizontal gene transfers in the human genome. B. The list of 110 genes initially considered to be candidates for horizontal gene transfer, but later determined not to be.	-	-
ENSG00000156006	N-acetyltransferase 2 (arylamine N-acetyltransferase)	P11245	P11245 or CRA|hCP43756	-	114238	HGT confirmed by PCR	confirmed	-	confirmed	reject	-	Supplementary information for Table 24. Probable vertebrate-specific horizontal gene transfers in the human genome. A. Set of 113 probable vertebrate-specific horizontal acquisitions of bacterial genes.	in Suppl table 1 in Salzberg, confirmed as HGT	-
ENSG00000159921	glucosamine (UDP-N-acetyl)-2-epimerase/N-acetylmannosamine kinase	gi4885285	gi4885285 or CRA|hCP45117	-	-	HGT confirmed by PCR	confirmed	-	-	reject	-	Supplementary information for Table 24. Probable vertebrate-specific horizontal gene transfers in the human genome. A. Set of 113 probable vertebrate-specific horizontal acquisitions of bacterial genes.	in Suppl table 1 in Salzberg, confirmed as HGT	-
ENSG00000160221	chromosome 21 open reading frame 33	IGI_M1_ctg15880_11 or P30042	IGI_M1_ctg15880_11 or CRA|hCP801208 or P30042	-	-	HGT confirmed by PCR	confirmed	-	-	reject	-	Supplementary information for Table 24. Probable vertebrate-specific horizontal gene transfers in the human genome. A. Set of 113 probable vertebrate-specific horizontal acquisitions of bacterial genes.	in Suppl table 1 in Salzberg, confirmed as HGT	-
ENSG00000160282	formimidoyltransferase cyclodeaminase	AAG01853 or AAG01854 or AAG01855 or IGI_M1_ctg12913_93	AAG01855 or CRA|hCP801169	AAG01853.1	-	HGT confirmed by PCR	ambiguous	phylo rejection	-	reject	Table 24, confirmed by PCR	Supplementary information for Table 24. Probable vertebrate-specific horizontal gene transfers in the human genome. A. Set of 113 probable vertebrate-specific horizontal acquisitions of bacterial genes.	in Suppl table 1 in Salzberg, confirmed as HGT	in Suppl table 1 in Salzberg, NOT conformed as HGT
ENSG00000161179	YdjC homolog (bacterial)	-	ENSP00000215817 or CRA|hCP45841	-	-	-	confirmed	-	-	reject	-	-	in Suppl table 1 in Salzberg, confirmed as HGT	-
ENSG00000162139	sialidase 3 (membrane sialidase)	CAB96131	CAB96131 or CRA|hCP45232	-	-	HGT confirmed by PCR	ambiguous	-	-	reject	-	Supplementary information for Table 24. Probable vertebrate-specific horizontal gene transfers in the human genome. A. Set of 113 probable vertebrate-specific horizontal acquisitions of bacterial genes.	in Suppl table 1 in Salzberg, NOT conformed as HGT	in Suppl table 1 in Salzberg, confirmed as HGT
ENSG00000164039	3-hydroxybutyrate dehydrogenase, type 2	gi10047132	-	-	-	HGT confirmed by PCR	-	-	-	reject	-	Supplementary information for Table 24. Probable vertebrate-specific horizontal gene transfers in the human genome. A. Set of 113 probable vertebrate-specific horizontal acquisitions of bacterial genes.	-	-
ENSG00000165392	Werner syndrome, RecQ helicase-like	Q14191	-	-	-	HGT not confirmed by PCR	-	-	-	reject	-	Supplementary information for Table 24. Probable vertebrate-specific horizontal gene transfers in the human genome. B. The list of 110 genes initially considered to be candidates for horizontal gene transfer, but later determined not to be.	-	-
ENSG00000170430	O-6-methylguanine-DNA methyltransferase	P16455	-	-	-	HGT confirmed by PCR	-	-	-	reject	-	Supplementary information for Table 24. Probable vertebrate-specific horizontal gene transfers in the human genome. A. Set of 113 probable vertebrate-specific horizontal acquisitions of bacterial genes.	-	-
ENSG00000171103	tRNA methyltransferase 61 homolog B (S. cerevisiae)	gi8923586	-	-	-	HGT not confirmed by PCR	-	-	-	reject	-	Supplementary information for Table 24. Probable vertebrate-specific horizontal gene transfers in the human genome. B. The list of 110 genes initially considered to be candidates for horizontal gene transfer, but later determined not to be.	-	-
ENSG00000171428	N-acetyltransferase 1 (arylamine N-acetyltransferase)	P18440	P18440 or CRA|hCP43757	-	-	HGT not confirmed by PCR	confirmed	-	-	reject	-	Supplementary information for Table 24. Probable vertebrate-specific horizontal gene transfers in the human genome. B. The list of 110 genes initially considered to be candidates for horizontal gene transfer, but later determined not to be.	in Suppl table 1 in Salzberg, confirmed as HGT	-
ENSG00000171724	vesicle amine transport protein 1 homolog (T. californica)-like	BAB13402 or IGI_M1_ctg17129_30	-	-	-	HGT confirmed by PCR	-	-	-	reject	-	Supplementary information for Table 24. Probable vertebrate-specific horizontal gene transfers in the human genome. A. Set of 113 probable vertebrate-specific horizontal acquisitions of bacterial genes.	-	-
ENSG00000171766	glycine amidinotransferase (L-arginine:glycine amidinotransferase)	P50440	-	-	-	HGT not confirmed by PCR	-	-	-	reject	-	Supplementary information for Table 24. Probable vertebrate-specific horizontal gene transfers in the human genome. B. The list of 110 genes initially considered to be candidates for horizontal gene transfer, but later determined not to be.	-	-
ENSG00000171791	B-cell CLL/lymphoma 2	P10415	-	-	-	HGT not confirmed by PCR	-	-	-	reject	-	Supplementary information for Table 24. Probable vertebrate-specific horizontal gene transfers in the human genome. B. The list of 110 genes initially considered to be candidates for horizontal gene transfer, but later determined not to be.	-	-
ENSG00000173193	poly (ADP-ribose) polymerase family, member 14	Q9ULF2	-	-	-	HGT confirmed by PCR	-	-	-	reject	-	Supplementary information for Table 24. Probable vertebrate-specific horizontal gene transfers in the human genome. A. Set of 113 probable vertebrate-specific horizontal acquisitions of bacterial genes.	-	-
ENSG00000174945	archaelysin family metallopeptidase 1	-	IGI_M1_ctg16797_5 or CRA|hCP36413	-	-	-	ambiguous	-	-	reject	-	-	in Suppl table 1 in Salzberg, NOT conformed as HGT	in Suppl table 1 in Salzberg, confirmed as HGT
ENSG00000179630	laccase (multicopper oxidoreductase) domain containing 1	-	CRA|hCP46156	-	-	-	-	-	-	reject	-	-	-	-
ENSG00000183463	ureidoimidazoline (2-oxo-4-hydroxy-4-carboxy-5-) decarboxylase	-	CRA|hCP44962	-	-	-	confirmed	-	-	reject	-	-	in Suppl table 1 in Salzberg, confirmed as HGT	-
ENSG00000184719	renalase, FAD-dependent amine oxidase	gi8922946 or BAA92073.1	-	BAA92073.1	-	HGT confirmed by PCR	-	other rejection	-	reject	Table 24, confirmed by PCR	Supplementary information for Table 24. Probable vertebrate-specific horizontal gene transfers in the human genome. A. Set of 113 probable vertebrate-specific horizontal acquisitions of bacterial genes.	-	-
ENSG00000184860	short chain dehydrogenase/reductase family 42E, member 1	AAF28928	-	-	-	HGT not confirmed by PCR	-	-	-	reject	-	Supplementary information for Table 24. Probable vertebrate-specific horizontal gene transfers in the human genome. B. The list of 110 genes initially considered to be candidates for horizontal gene transfer, but later determined not to be.	-	-
ENSG00000185013	5'-nucleotidase, cytosolic IB	IGI_M1_ctg14409_24	IGI_M1_ctg14409_24 or CRA|hCP34639 or CRA|hCP45578	-	-	HGT not confirmed by PCR	ambiguous	-	-	reject	-	Supplementary information for Table 24. Probable vertebrate-specific horizontal gene transfers in the human genome. B. The list of 110 genes initially considered to be candidates for horizontal gene transfer, but later determined not to be.	in Suppl table 1 in Salzberg, NOT conformed as HGT	in Suppl table 1 in Salzberg, confirmed as HGT
ENSG00000187790	Fanconi anemia, complementation group M	-	BAB13422 or CRA|hCP38490	-	-	-	ambiguous	-	-	reject	-	-	in Suppl table 1 in Salzberg, confirmed as HGT	in Suppl table 1 in Salzberg, NOT conformed as HGT
ENSG00000189221	monoamine oxidase A	AAA59548.1 or P21397	-	AAA59548.1	-	HGT confirmed by PCR	-	phylo rejection	-	reject	Table 24, confirmed by PCR	Supplementary information for Table 24. Probable vertebrate-specific horizontal gene transfers in the human genome. A. Set of 113 probable vertebrate-specific horizontal acquisitions of bacterial genes.	-	-
ENSG00000196433	acetylserotonin O-methyltransferase	P46597	-	-	-	HGT confirmed by PCR	-	-	-	reject	-	Supplementary information for Table 24. Probable vertebrate-specific horizontal gene transfers in the human genome. A. Set of 113 probable vertebrate-specific horizontal acquisitions of bacterial genes.	-	-
ENSG00000198420	family with sequence similarity 115, member A	BAA34458.1 or gi7662276	gi7662276 or CRA|hCP201808	BAA34458.1	-	HGT confirmed by PCR	ambiguous	phylo rejection	-	reject	Table 24, confirmed by PCR	Supplementary information for Table 24. Probable vertebrate-specific horizontal gene transfers in the human genome. A. Set of 113 probable vertebrate-specific horizontal acquisitions of bacterial genes.	in Suppl table 1 in Salzberg, confirmed as HGT	in Suppl table 1 in Salzberg, NOT conformed as HGT
ENSG00000198743	solute carrier family 5 (sodium/myo-inositol cotransporter), member 3	AAC41747.1 or P53794	-	AAC41747.1	-	ambiguous	-	other rejection	-	reject	Table 24, NOT testet for conformation by PCR	Supplementary information for Table 24. Probable vertebrate-specific horizontal gene transfers in the human genome. A. Set of 113 probable vertebrate-specific horizontal acquisitions of bacterial genes.	-	-
ENSG00000213316	leukotriene C4 synthase	Q16873	Q16873 or CRA|hCP35843	-	-	HGT not confirmed by PCR	confirmed	-	-	reject	-	Supplementary information for Table 24. Probable vertebrate-specific horizontal gene transfers in the human genome. B. The list of 110 genes initially considered to be candidates for horizontal gene transfer, but later determined not to be.	in Suppl table 1 in Salzberg, confirmed as HGT	-
ENSG00000214435	arsenic (+3 oxidation state) methyltransferase	AAG09731	AAG09731 or CRA|hCP40040	-	9963861	HGT confirmed by PCR	confirmed	-	confirmed	reject	-	Supplementary information for Table 24. Probable vertebrate-specific horizontal gene transfers in the human genome. A. Set of 113 probable vertebrate-specific horizontal acquisitions of bacterial genes.	in Suppl table 1 in Salzberg, confirmed as HGT	-
ENSG00000243147	mitochondrial ribosomal protein L33	gi4759048	-	-	-	HGT confirmed by PCR	-	-	-	reject	-	Supplementary information for Table 24. Probable vertebrate-specific horizontal gene transfers in the human genome. A. Set of 113 probable vertebrate-specific horizontal acquisitions of bacterial genes.	-	-
ENSG00000256525 and ENSG00000262917	polymerase (DNA directed), gamma 2, accessory subunit (both Ensembl identifiers)	Q9UHN1	Q9UHN1 or CRA|hCP43682	-	Q9UHN1	HGT confirmed by PCR	confirmed	-	confirmed	reject	-	Supplementary information for Table 24. Probable vertebrate-specific horizontal gene transfers in the human genome. A. Set of 113 probable vertebrate-specific horizontal acquisitions of bacterial genes.	in Suppl table 1 in Salzberg, confirmed as HGT	-
ENSG00000259384	growth hormone 1	AAG09699 or Q9UNL5	P01241	-	-	HGT not confirmed by PCR	-	-	-	reject	-	Supplementary information for Table 24. Probable vertebrate-specific horizontal gene transfers in the human genome. B. The list of 110 genes initially considered to be candidates for horizontal gene transfer, but later determined not to be.	-	-
ENSG00000262676	solute carrier family 37 (glucose-6-phosphate transporter), member 4	O43826	-	-	-	HGT confirmed by PCR	-	-	-	reject	-	Supplementary information for Table 24. Probable vertebrate-specific horizontal gene transfers in the human genome. A. Set of 113 probable vertebrate-specific horizontal acquisitions of bacterial genes.	-	-
ENSG00000196704 and ENSG00000262747	archaelysin family metallopeptidase 2 (both Ensembl identifiers)	gi7706168	gi7706168 or CRA|hCP43938	-	-	HGT not confirmed by PCR	confirmed	-	-	reject	-	Supplementary information for Table 24. Probable vertebrate-specific horizontal gene transfers in the human genome. B. The list of 110 genes initially considered to be candidates for horizontal gene transfer, but later determined not to be.	in Suppl table 1 in Salzberg, confirmed as HGT	-
deleted	-	gi4826688	-	-	-	HGT not confirmed by PCR	-	-	-	deleted	-	Supplementary information for Table 24. Probable vertebrate-specific horizontal gene transfers in the human genome. B. The list of 110 genes initially considered to be candidates for horizontal gene transfer, but later determined not to be.	-	-
deleted	-	O75627	-	-	-	HGT not confirmed by PCR	-	-	-	deleted	-	Supplementary information for Table 24. Probable vertebrate-specific horizontal gene transfers in the human genome. B. The list of 110 genes initially considered to be candidates for horizontal gene transfer, but later determined not to be.	-	-
deleted	-	Q9UGX5	-	-	-	HGT not confirmed by PCR	-	-	-	deleted	-	Supplementary information for Table 24. Probable vertebrate-specific horizontal gene transfers in the human genome. B. The list of 110 genes initially considered to be candidates for horizontal gene transfer, but later determined not to be.	-	-
deleted	-	Q9Y541	-	-	-	HGT not confirmed by PCR	-	-	-	deleted	-	Supplementary information for Table 24. Probable vertebrate-specific horizontal gene transfers in the human genome. B. The list of 110 genes initially considered to be candidates for horizontal gene transfer, but later determined not to be.	-	-
deleted	Myelin transcription factor; plasmid replication protein in bacteria	gi4505321	-	-	-	HGT confirmed by PCR	-	-	-	deleted	-	Supplementary information for Table 24. Probable vertebrate-specific horizontal gene transfers in the human genome. A. Set of 113 probable vertebrate-specific horizontal acquisitions of bacterial genes.	-	-
?	-	AAF35253	-	-	-	HGT not confirmed by PCR	-	-	-	?	-	Supplementary information for Table 24. Probable vertebrate-specific horizontal gene transfers in the human genome. B. The list of 110 genes initially considered to be candidates for horizontal gene transfer, but later determined not to be.	-	-
?	-	AAF35254	-	-	-	HGT not confirmed by PCR	-	-	-	?	-	Supplementary information for Table 24. Probable vertebrate-specific horizontal gene transfers in the human genome. B. The list of 110 genes initially considered to be candidates for horizontal gene transfer, but later determined not to be.	-	-
?	-	AAG09720	-	-	-	HGT not confirmed by PCR	-	-	-	?	-	Supplementary information for Table 24. Probable vertebrate-specific horizontal gene transfers in the human genome. B. The list of 110 genes initially considered to be candidates for horizontal gene transfer, but later determined not to be.	-	-
?	-	IGI_M1_ctg12284_1	-	-	-	HGT not confirmed by PCR	-	-	-	?	-	Supplementary information for Table 24. Probable vertebrate-specific horizontal gene transfers in the human genome. B. The list of 110 genes initially considered to be candidates for horizontal gene transfer, but later determined not to be.	-	-
?	-	IGI_M1_ctg12567_31	-	-	-	HGT not confirmed by PCR	-	-	-	?	-	Supplementary information for Table 24. Probable vertebrate-specific horizontal gene transfers in the human genome. B. The list of 110 genes initially considered to be candidates for horizontal gene transfer, but later determined not to be.	-	-
?	-	IGI_M1_ctg12824_61	-	-	-	HGT not confirmed by PCR	-	-	-	?	-	Supplementary information for Table 24. Probable vertebrate-specific horizontal gene transfers in the human genome. B. The list of 110 genes initially considered to be candidates for horizontal gene transfer, but later determined not to be.	-	-
?	-	IGI_M1_ctg12824_91	-	-	-	HGT not confirmed by PCR	-	-	-	?	-	Supplementary information for Table 24. Probable vertebrate-specific horizontal gene transfers in the human genome. B. The list of 110 genes initially considered to be candidates for horizontal gene transfer, but later determined not to be.	-	-
?	-	IGI_M1_ctg12830_11	-	-	-	HGT not confirmed by PCR	-	-	-	?	-	Supplementary information for Table 24. Probable vertebrate-specific horizontal gene transfers in the human genome. B. The list of 110 genes initially considered to be candidates for horizontal gene transfer, but later determined not to be.	-	-
?	-	IGI_M1_ctg13002_39	-	-	-	HGT not confirmed by PCR	-	-	-	?	-	Supplementary information for Table 24. Probable vertebrate-specific horizontal gene transfers in the human genome. B. The list of 110 genes initially considered to be candidates for horizontal gene transfer, but later determined not to be.	-	-
?	-	IGI_M1_ctg13102_6	-	-	-	HGT not confirmed by PCR	-	-	-	?	-	Supplementary information for Table 24. Probable vertebrate-specific horizontal gene transfers in the human genome. B. The list of 110 genes initially considered to be candidates for horizontal gene transfer, but later determined not to be.	-	-
?	-	IGI_M1_ctg13238_61	-	IGI_M1_ctg13238_61	-	HGT confirmed by PCR	-	phylo rejection	-	?	Table 24, confirmed by PCR	Supplementary information for Table 24. Probable vertebrate-specific horizontal gene transfers in the human genome. A. Set of 113 probable vertebrate-specific horizontal acquisitions of bacterial genes.	-	-
?	-	IGI_M1_ctg13297_17	-	-	-	HGT not confirmed by PCR	-	-	-	?	-	Supplementary information for Table 24. Probable vertebrate-specific horizontal gene transfers in the human genome. B. The list of 110 genes initially considered to be candidates for horizontal gene transfer, but later determined not to be.	-	-
?	-	IGI_M1_ctg13305_26	-	-	-	HGT not confirmed by PCR	-	-	-	?	-	Supplementary information for Table 24. Probable vertebrate-specific horizontal gene transfers in the human genome. B. The list of 110 genes initially considered to be candidates for horizontal gene transfer, but later determined not to be.	-	-
?	-	IGI_M1_ctg13313_62	-	-	-	HGT not confirmed by PCR	-	-	-	?	-	Supplementary information for Table 24. Probable vertebrate-specific horizontal gene transfers in the human genome. B. The list of 110 genes initially considered to be candidates for horizontal gene transfer, but later determined not to be.	-	-
?	-	IGI_M1_ctg13585_3	-	-	-	HGT not confirmed by PCR	-	-	-	?	-	Supplementary information for Table 24. Probable vertebrate-specific horizontal gene transfers in the human genome. B. The list of 110 genes initially considered to be candidates for horizontal gene transfer, but later determined not to be.	-	-
?	-	IGI_M1_ctg13708_109	-	-	-	HGT not confirmed by PCR	-	-	-	?	-	Supplementary information for Table 24. Probable vertebrate-specific horizontal gene transfers in the human genome. B. The list of 110 genes initially considered to be candidates for horizontal gene transfer, but later determined not to be.	-	-
?	-	IGI_M1_ctg13760_30	-	-	-	HGT not confirmed by PCR	-	-	-	?	-	Supplementary information for Table 24. Probable vertebrate-specific horizontal gene transfers in the human genome. B. The list of 110 genes initially considered to be candidates for horizontal gene transfer, but later determined not to be.	-	-
?	-	IGI_M1_ctg14420_10	IGI_M1_ctg14420_10 or CRA|hCP39891	IGI_M1_ctg14420_10 or CRA|hCP39891	-	HGT confirmed by PCR	ambiguous	phylo rejection	-	?	Table 24, confirmed by PCR	Supplementary information for Table 24. Probable vertebrate-specific horizontal gene transfers in the human genome. A. Set of 113 probable vertebrate-specific horizontal acquisitions of bacterial genes.	in Suppl table 1 in Salzberg, confirmed as HGT	in Suppl table 1 in Salzberg, NOT conformed as HGT
?	-	IGI_M1_ctg14601_98	-	-	-	HGT not confirmed by PCR	-	-	-	?	-	Supplementary information for Table 24. Probable vertebrate-specific horizontal gene transfers in the human genome. B. The list of 110 genes initially considered to be candidates for horizontal gene transfer, but later determined not to be.	-	-
?	-	IGI_M1_ctg14715_17	-	-	-	HGT not confirmed by PCR	-	-	-	?	-	Supplementary information for Table 24. Probable vertebrate-specific horizontal gene transfers in the human genome. B. The list of 110 genes initially considered to be candidates for horizontal gene transfer, but later determined not to be.	-	-
?	-	IGI_M1_ctg14715_21	-	-	-	HGT not confirmed by PCR	-	-	-	?	-	Supplementary information for Table 24. Probable vertebrate-specific horizontal gene transfers in the human genome. B. The list of 110 genes initially considered to be candidates for horizontal gene transfer, but later determined not to be.	-	-
?	-	IGI_M1_ctg14757_3	-	-	-	HGT not confirmed by PCR	-	-	-	?	-	Supplementary information for Table 24. Probable vertebrate-specific horizontal gene transfers in the human genome. B. The list of 110 genes initially considered to be candidates for horizontal gene transfer, but later determined not to be.	-	-
?	-	IGI_M1_ctg14814_21	-	-	-	HGT not confirmed by PCR	-	-	-	?	-	Supplementary information for Table 24. Probable vertebrate-specific horizontal gene transfers in the human genome. B. The list of 110 genes initially considered to be candidates for horizontal gene transfer, but later determined not to be.	-	-
?	-	IGI_M1_ctg15014_27	-	-	-	HGT not confirmed by PCR	-	-	-	?	-	Supplementary information for Table 24. Probable vertebrate-specific horizontal gene transfers in the human genome. B. The list of 110 genes initially considered to be candidates for horizontal gene transfer, but later determined not to be.	-	-
?	-	IGI_M1_ctg15034_3	-	-	-	HGT not confirmed by PCR	-	-	-	?	-	Supplementary information for Table 24. Probable vertebrate-specific horizontal gene transfers in the human genome. B. The list of 110 genes initially considered to be candidates for horizontal gene transfer, but later determined not to be.	-	-
?	-	IGI_M1_ctg15071_1	-	-	-	HGT not confirmed by PCR	-	-	-	?	-	Supplementary information for Table 24. Probable vertebrate-specific horizontal gene transfers in the human genome. B. The list of 110 genes initially considered to be candidates for horizontal gene transfer, but later determined not to be.	-	-
?	-	IGI_M1_ctg15101_11	-	-	-	HGT not confirmed by PCR	-	-	-	?	-	Supplementary information for Table 24. Probable vertebrate-specific horizontal gene transfers in the human genome. B. The list of 110 genes initially considered to be candidates for horizontal gene transfer, but later determined not to be.	-	-
?	-	IGI_M1_ctg15313_8	-	-	-	HGT not confirmed by PCR	-	-	-	?	-	Supplementary information for Table 24. Probable vertebrate-specific horizontal gene transfers in the human genome. B. The list of 110 genes initially considered to be candidates for horizontal gene transfer, but later determined not to be.	-	-
?	-	IGI_M1_ctg15814_20	-	-	-	HGT not confirmed by PCR	-	-	-	?	-	Supplementary information for Table 24. Probable vertebrate-specific horizontal gene transfers in the human genome. B. The list of 110 genes initially considered to be candidates for horizontal gene transfer, but later determined not to be.	-	-
?	-	IGI_M1_ctg15841_3	-	-	-	HGT not confirmed by PCR	-	-	-	?	-	Supplementary information for Table 24. Probable vertebrate-specific horizontal gene transfers in the human genome. B. The list of 110 genes initially considered to be candidates for horizontal gene transfer, but later determined not to be.	-	-
?	-	IGI_M1_ctg15964_93	-	-	-	HGT not confirmed by PCR	-	-	-	?	-	Supplementary information for Table 24. Probable vertebrate-specific horizontal gene transfers in the human genome. B. The list of 110 genes initially considered to be candidates for horizontal gene transfer, but later determined not to be.	-	-
?	-	IGI_M1_ctg15972_32	-	-	-	HGT not confirmed by PCR	-	-	-	?	-	Supplementary information for Table 24. Probable vertebrate-specific horizontal gene transfers in the human genome. B. The list of 110 genes initially considered to be candidates for horizontal gene transfer, but later determined not to be.	-	-
?	-	IGI_M1_ctg16227_58	-	-	-	HGT confirmed by PCR	-	-	-	?	Table 24, confirmed by PCR	-	-	-
?	-	IGI_M1_ctg16291_5	-	-	-	HGT not confirmed by PCR	-	-	-	?	-	Supplementary information for Table 24. Probable vertebrate-specific horizontal gene transfers in the human genome. B. The list of 110 genes initially considered to be candidates for horizontal gene transfer, but later determined not to be.	-	-
?	-	IGI_M1_ctg16479_110	-	-	-	HGT not confirmed by PCR	-	-	-	?	-	Supplementary information for Table 24. Probable vertebrate-specific horizontal gene transfers in the human genome. B. The list of 110 genes initially considered to be candidates for horizontal gene transfer, but later determined not to be.	-	-
?	-	IGI_M1_ctg16574_45	-	-	-	HGT not confirmed by PCR	-	-	-	?	-	Supplementary information for Table 24. Probable vertebrate-specific horizontal gene transfers in the human genome. B. The list of 110 genes initially considered to be candidates for horizontal gene transfer, but later determined not to be.	-	-
?	-	IGI_M1_ctg16586_6	-	-	-	HGT not confirmed by PCR	-	-	-	?	-	Supplementary information for Table 24. Probable vertebrate-specific horizontal gene transfers in the human genome. B. The list of 110 genes initially considered to be candidates for horizontal gene transfer, but later determined not to be.	-	-
?	-	IGI_M1_ctg16842_57	-	-	-	HGT not confirmed by PCR	-	-	-	?	-	Supplementary information for Table 24. Probable vertebrate-specific horizontal gene transfers in the human genome. B. The list of 110 genes initially considered to be candidates for horizontal gene transfer, but later determined not to be.	-	-
?	-	IGI_M1_ctg17140_20	-	-	-	HGT not confirmed by PCR	-	-	-	?	-	Supplementary information for Table 24. Probable vertebrate-specific horizontal gene transfers in the human genome. B. The list of 110 genes initially considered to be candidates for horizontal gene transfer, but later determined not to be.	-	-
?	-	IGI_M1_ctg18008_10	-	-	-	HGT not confirmed by PCR	-	-	-	?	-	Supplementary information for Table 24. Probable vertebrate-specific horizontal gene transfers in the human genome. B. The list of 110 genes initially considered to be candidates for horizontal gene transfer, but later determined not to be.	-	-
?	-	IGI_M1_ctg18099_16	-	-	-	HGT not confirmed by PCR	-	-	-	?	-	Supplementary information for Table 24. Probable vertebrate-specific horizontal gene transfers in the human genome. B. The list of 110 genes initially considered to be candidates for horizontal gene transfer, but later determined not to be.	-	-
?	-	IGI_M1_ctg18251_36	-	-	-	HGT not confirmed by PCR	-	-	-	?	-	Supplementary information for Table 24. Probable vertebrate-specific horizontal gene transfers in the human genome. B. The list of 110 genes initially considered to be candidates for horizontal gene transfer, but later determined not to be.	-	-
?	-	IGI_M1_ctg18484_6	-	-	-	HGT not confirmed by PCR	-	-	-	?	-	Supplementary information for Table 24. Probable vertebrate-specific horizontal gene transfers in the human genome. B. The list of 110 genes initially considered to be candidates for horizontal gene transfer, but later determined not to be.	-	-
?	-	IGI_M1_ctg19053_30	-	-	-	HGT confirmed by PCR	-	-	-	?	-	Supplementary information for Table 24. Probable vertebrate-specific horizontal gene transfers in the human genome. A. Set of 113 probable vertebrate-specific horizontal acquisitions of bacterial genes.	-	-
?	-	IGI_M1_ctg19153_147	-	-	-	HGT confirmed by PCR	-	-	-	?	Table 24, confirmed by PCR	-	-	-
?	-	IGI_M1_ctg19153_2	-	-	-	HGT not confirmed by PCR	-	-	-	?	-	Supplementary information for Table 24. Probable vertebrate-specific horizontal gene transfers in the human genome. B. The list of 110 genes initially considered to be candidates for horizontal gene transfer, but later determined not to be.	-	-
?	-	IGI_M1_ctg25118_2	-	-	-	HGT not confirmed by PCR	-	-	-	?	-	Supplementary information for Table 24. Probable vertebrate-specific horizontal gene transfers in the human genome. B. The list of 110 genes initially considered to be candidates for horizontal gene transfer, but later determined not to be.	-	-
?	-	IGI_M1_ctg25123_18	-	-	-	HGT not confirmed by PCR	-	-	-	?	-	Supplementary information for Table 24. Probable vertebrate-specific horizontal gene transfers in the human genome. B. The list of 110 genes initially considered to be candidates for horizontal gene transfer, but later determined not to be.	-	-
?	-	IGI_M1_ctg25280_48	-	-	-	HGT not confirmed by PCR	-	-	-	?	-	Supplementary information for Table 24. Probable vertebrate-specific horizontal gene transfers in the human genome. B. The list of 110 genes initially considered to be candidates for horizontal gene transfer, but later determined not to be.	-	-
?	-	IGI_M1_ctg36_71	-	-	-	HGT not confirmed by PCR	-	-	-	?	-	Supplementary information for Table 24. Probable vertebrate-specific horizontal gene transfers in the human genome. B. The list of 110 genes initially considered to be candidates for horizontal gene transfer, but later determined not to be.	-	-
?	-	IGI_M1_ctg5499_13	-	-	-	HGT not confirmed by PCR	-	-	-	?	-	Supplementary information for Table 24. Probable vertebrate-specific horizontal gene transfers in the human genome. B. The list of 110 genes initially considered to be candidates for horizontal gene transfer, but later determined not to be.	-	-
?	-	IGI_M1_ctg62_5	-	-	-	HGT not confirmed by PCR	-	-	-	?	-	Supplementary information for Table 24. Probable vertebrate-specific horizontal gene transfers in the human genome. B. The list of 110 genes initially considered to be candidates for horizontal gene transfer, but later determined not to be.	-	-
?	-	O75588	-	-	-	HGT confirmed by PCR	-	-	-	?	-	Supplementary information for Table 24. Probable vertebrate-specific horizontal gene transfers in the human genome. A. Set of 113 probable vertebrate-specific horizontal acquisitions of bacterial genes.	-	-
?	-	O95165	-	-	-	HGT not confirmed by PCR	-	-	-	?	-	Supplementary information for Table 24. Probable vertebrate-specific horizontal gene transfers in the human genome. B. The list of 110 genes initially considered to be candidates for horizontal gene transfer, but later determined not to be.	-	-
?	-	P10265	-	-	-	HGT not confirmed by PCR	-	-	-	?	-	Supplementary information for Table 24. Probable vertebrate-specific horizontal gene transfers in the human genome. B. The list of 110 genes initially considered to be candidates for horizontal gene transfer, but later determined not to be.	-	-
?	-	Q15333	-	-	-	HGT not confirmed by PCR	-	-	-	?	-	Supplementary information for Table 24. Probable vertebrate-specific horizontal gene transfers in the human genome. B. The list of 110 genes initially considered to be candidates for horizontal gene transfer, but later determined not to be.	-	-
?	(many ENSgene Identifiers: ENSG00000184494, ENSG00000204386, ENSG00000234846, ENSG00000227129, ENSG00000228691, ENSG00000234343, ENSG00000223957, ENSG00000227315)	gi4557791	-	-	-	HGT not confirmed by PCR	-	-	-	?	-	Supplementary information for Table 24. Probable vertebrate-specific horizontal gene transfers in the human genome. B. The list of 110 genes initially considered to be candidates for horizontal gene transfer, but later determined not to be.	-	-
?	Acetyl-CoA synthetase	IGI_M1_ctg14294_11	-	-	-	HGT confirmed by PCR	-	-	-	?	-	Supplementary information for Table 24. Probable vertebrate-specific horizontal gene transfers in the human genome. A. Set of 113 probable vertebrate-specific horizontal acquisitions of bacterial genes.	-	-
?	Acetyl-CoA synthetase	IGI_M1_ctg15247_50	-	-	-	HGT confirmed by PCR	-	-	-	?	-	Supplementary information for Table 24. Probable vertebrate-specific horizontal gene transfers in the human genome. A. Set of 113 probable vertebrate-specific horizontal acquisitions of bacterial genes.	-	-
?	Acetylornithine aminotransferase	IGI_M1_ctg19053_29	-	-	-	HGT confirmed by PCR	-	-	-	?	-	Supplementary information for Table 24. Probable vertebrate-specific horizontal gene transfers in the human genome. A. Set of 113 probable vertebrate-specific horizontal acquisitions of bacterial genes.	-	-
?	Aldo-keto reductase	IGI_M1_ctg16942_3	-	-	-	HGT confirmed by PCR	-	-	-	?	-	Supplementary information for Table 24. Probable vertebrate-specific horizontal gene transfers in the human genome. A. Set of 113 probable vertebrate-specific horizontal acquisitions of bacterial genes.	-	-
?	Anaerobic ribonucleide- diphosphate reductase	IGI_M1_ctg15343_7	-	-	-	HGT confirmed by PCR	-	-	-	?	-	Supplementary information for Table 24. Probable vertebrate-specific horizontal gene transfers in the human genome. A. Set of 113 probable vertebrate-specific horizontal acquisitions of bacterial genes.	-	-
?	ATP-dependent nuclease subunit, helicase	IGI_M1_ctg19053_28	-	-	-	HGT confirmed by PCR	-	-	-	?	-	Supplementary information for Table 24. Probable vertebrate-specific horizontal gene transfers in the human genome. A. Set of 113 probable vertebrate-specific horizontal acquisitions of bacterial genes.	-	-
?	Beta-xylosidase	IGI_M1_ctg_52	-	-	-	HGT confirmed by PCR	-	-	-	?	-	Supplementary information for Table 24. Probable vertebrate-specific horizontal gene transfers in the human genome. A. Set of 113 probable vertebrate-specific horizontal acquisitions of bacterial genes.	-	-
?	Beta-xylosidase	O76044	-	-	-	HGT confirmed by PCR	-	-	-	?	-	Supplementary information for Table 24. Probable vertebrate-specific horizontal gene transfers in the human genome. A. Set of 113 probable vertebrate-specific horizontal acquisitions of bacterial genes.	-	-
?	Cyclopropane-fatty- acid-phospholipid synthase	IGI_M1_ctg13419_28	-	-	-	HGT confirmed by PCR	-	-	-	?	-	Supplementary information for Table 24. Probable vertebrate-specific horizontal gene transfers in the human genome. A. Set of 113 probable vertebrate-specific horizontal acquisitions of bacterial genes.	-	-
?	dCTP deaminase	IGI_M1_ctg13492_20	-	-	-	HGT confirmed by PCR	-	-	-	?	-	Supplementary information for Table 24. Probable vertebrate-specific horizontal gene transfers in the human genome. A. Set of 113 probable vertebrate-specific horizontal acquisitions of bacterial genes.	-	-
?	di-tripeptide ABC transporter, transmembrane subunit	O43600	-	-	O43600	HGT confirmed by PCR	-	-	confirmed	?	-	Supplementary information for Table 24. Probable vertebrate-specific horizontal gene transfers in the human genome. A. Set of 113 probable vertebrate-specific horizontal acquisitions of bacterial genes.	-	-
?	estradiol 17 beta-dehydrogenase	-	IGI_M1_ctg17129_68 or CRA|hCP1625213	-	-	-	ambiguous	-	-	?	-	-	in Suppl table 1 in Salzberg, NOT conformed as HGT	in Suppl table 1 in Salzberg, confirmed as HGT
?	Glycine amidotransferase	IGI_M1_ctg13129_34	-	-	-	HGT confirmed by PCR	-	-	-	?	-	Supplementary information for Table 24. Probable vertebrate-specific horizontal gene transfers in the human genome. A. Set of 113 probable vertebrate-specific horizontal acquisitions of bacterial genes.	-	-
?	GTPase involved in ferrous iron transport	IGI_M1_ctg19042_43	-	-	-	HGT confirmed by PCR	-	-	-	?	-	Supplementary information for Table 24. Probable vertebrate-specific horizontal gene transfers in the human genome. A. Set of 113 probable vertebrate-specific horizontal acquisitions of bacterial genes.	-	-
?	Homoserine dehydrogenase	IGI_M1_ctg13002_32	-	-	-	HGT confirmed by PCR	-	-	-	?	-	Supplementary information for Table 24. Probable vertebrate-specific horizontal gene transfers in the human genome. A. Set of 113 probable vertebrate-specific horizontal acquisitions of bacterial genes.	-	-
?	In bacteria, protein involved in conjugal DNA transfer (VirB4)	IGI_M1_ctg12824_69	-	-	-	HGT confirmed by PCR	-	-	-	?	-	Supplementary information for Table 24. Probable vertebrate-specific horizontal gene transfers in the human genome. A. Set of 113 probable vertebrate-specific horizontal acquisitions of bacterial genes.	-	-
?	in bacteria, protein involved in conjugal DNA transfer and secretion (VirB10)	IGI_M1_ctg12730_25	-	-	-	HGT confirmed by PCR	-	-	-	?	-	Supplementary information for Table 24. Probable vertebrate-specific horizontal gene transfers in the human genome. A. Set of 113 probable vertebrate-specific horizontal acquisitions of bacterial genes.	-	-
?	L-amino acid oxidase	IGI_M1_ctg17057_13	-	-	-	HGT confirmed by PCR	-	-	-	?	-	Supplementary information for Table 24. Probable vertebrate-specific horizontal gene transfers in the human genome. A. Set of 113 probable vertebrate-specific horizontal acquisitions of bacterial genes.	-	-
?	L-amino acid oxidase	IGI_M1_ctg17565_12	-	-	-	HGT confirmed by PCR	-	-	-	?	-	Supplementary information for Table 24. Probable vertebrate-specific horizontal gene transfers in the human genome. A. Set of 113 probable vertebrate-specific horizontal acquisitions of bacterial genes.	-	-
?	Melanoma-associated antigen; DNA repair ATPase RecN in bacteria	Q16490	-	-	-	HGT confirmed by PCR	-	-	-	?	-	Supplementary information for Table 24. Probable vertebrate-specific horizontal gene transfers in the human genome. A. Set of 113 probable vertebrate-specific horizontal acquisitions of bacterial genes.	-	-
?	Mg-chelatase ATPase subunit	IGI_M1_ctg19053_31	-	-	-	HGT confirmed by PCR	-	-	-	?	-	Supplementary information for Table 24. Probable vertebrate-specific horizontal gene transfers in the human genome. A. Set of 113 probable vertebrate-specific horizontal acquisitions of bacterial genes.	-	-
?	Monoamine oxidase	IGI_M1_ctg16029_6	-	-	-	HGT confirmed by PCR	-	-	-	?	-	Supplementary information for Table 24. Probable vertebrate-specific horizontal gene transfers in the human genome. A. Set of 113 probable vertebrate-specific horizontal acquisitions of bacterial genes.	-	-
?	Monoamine oxidase	IGI_M1_ctg16029_9	-	-	-	HGT confirmed by PCR	-	-	-	?	-	Supplementary information for Table 24. Probable vertebrate-specific horizontal gene transfers in the human genome. A. Set of 113 probable vertebrate-specific horizontal acquisitions of bacterial genes.	-	-
?	Na/glucose (and other solutes) cotransporter	IGI_M1_ctg19042_15	-	-	-	HGT confirmed by PCR	-	-	-	?	-	Supplementary information for Table 24. Probable vertebrate-specific horizontal gene transfers in the human genome. A. Set of 113 probable vertebrate-specific horizontal acquisitions of bacterial genes.	-	-
?	Na/glucose (and other solutes) cotransporter	O15280	-	-	-	HGT confirmed by PCR	-	-	-	?	-	Supplementary information for Table 24. Probable vertebrate-specific horizontal gene transfers in the human genome. A. Set of 113 probable vertebrate-specific horizontal acquisitions of bacterial genes.	-	-
?	NAD-dependent DNA ligase	Q99540	-	-	-	HGT confirmed by PCR	-	-	-	?	-	Supplementary information for Table 24. Probable vertebrate-specific horizontal gene transfers in the human genome. A. Set of 113 probable vertebrate-specific horizontal acquisitions of bacterial genes.	-	-
?	Neutral sphyngomyelinase	gi7705929	-	-	-	HGT confirmed by PCR	-	-	-	?	-	Supplementary information for Table 24. Probable vertebrate-specific horizontal gene transfers in the human genome. A. Set of 113 probable vertebrate-specific horizontal acquisitions of bacterial genes.	-	-
?	Non-ribosomal peptide synthetase	IGI_M1_ctg25107_24	-	IGI_M1_ctg25107_24	-	HGT confirmed by PCR	-	phylo rejection	-	?	Table 24, confirmed by PCR	Supplementary information for Table 24. Probable vertebrate-specific horizontal gene transfers in the human genome. A. Set of 113 probable vertebrate-specific horizontal acquisitions of bacterial genes.	-	-
?	Orotate phosphoribosyl transferase	IGI_M1_ctg16537_325	-	-	-	HGT confirmed by PCR	-	-	-	?	-	Supplementary information for Table 24. Probable vertebrate-specific horizontal gene transfers in the human genome. A. Set of 113 probable vertebrate-specific horizontal acquisitions of bacterial genes.	-	-
?	phosphatidylinositol glycan anchor biosynthesis, class Y	-	IGI_M1_ctg18133_8 or CRA|hCP48904	-	-	-	ambiguous	-	-	?	-	-	in Suppl table 1 in Salzberg, NOT conformed as HGT	in Suppl table 1 in Salzberg, confirmed as HGT
?	Phosphoglycerate mutase 1	IGI_M1_ctg19053_32	-	-	-	HGT confirmed by PCR	-	-	-	?	-	Supplementary information for Table 24. Probable vertebrate-specific horizontal gene transfers in the human genome. A. Set of 113 probable vertebrate-specific horizontal acquisitions of bacterial genes.	-	-
?	Polyketide synthase	IGI_M1_ctg16516_13	-	-	-	HGT confirmed by PCR	-	-	-	?	-	Supplementary information for Table 24. Probable vertebrate-specific horizontal gene transfers in the human genome. A. Set of 113 probable vertebrate-specific horizontal acquisitions of bacterial genes.	-	-
?	Predicted epozide hydrolase	IGI_M1_ctg25185_50	-	-	-	HGT confirmed by PCR	-	-	-	?	-	Supplementary information for Table 24. Probable vertebrate-specific horizontal gene transfers in the human genome. A. Set of 113 probable vertebrate-specific horizontal acquisitions of bacterial genes.	-	-
?	Predicted helicase	IGI_M1_ctg13284_79	-	-	-	HGT confirmed by PCR	-	-	-	?	-	Supplementary information for Table 24. Probable vertebrate-specific horizontal gene transfers in the human genome. A. Set of 113 probable vertebrate-specific horizontal acquisitions of bacterial genes.	-	-
?	Predicted membrane symporter (same as IGI_M1_ctg14420_10, which is ENSG00000138074)	IGI_M1_ctg14420_109	-	-	-	HGT confirmed by PCR	-	-	-	?	-	Supplementary information for Table 24. Probable vertebrate-specific horizontal gene transfers in the human genome. A. Set of 113 probable vertebrate-specific horizontal acquisitions of bacterial genes.	-	-
?	Predicted membrane transporter	IGI_M1_ctg13419_35	-	-	-	HGT confirmed by PCR	-	-	-	?	-	Supplementary information for Table 24. Probable vertebrate-specific horizontal gene transfers in the human genome. A. Set of 113 probable vertebrate-specific horizontal acquisitions of bacterial genes.	-	-
?	Predicted membrane transporter	IGI_M1_ctg19241_54	-	-	-	HGT confirmed by PCR	-	-	-	?	-	Supplementary information for Table 24. Probable vertebrate-specific horizontal gene transfers in the human genome. A. Set of 113 probable vertebrate-specific horizontal acquisitions of bacterial genes.	-	-
?	Predicted metal-dependent hydrolase	IGI_M1_ctg16010_18	-	IGI_M1_ctg16010_18	-	HGT confirmed by PCR	-	phylo rejection	-	?	Table 24, confirmed by PCR	Supplementary information for Table 24. Probable vertebrate-specific horizontal gene transfers in the human genome. A. Set of 113 probable vertebrate-specific horizontal acquisitions of bacterial genes.	-	-
?	Predicted methyltransferase	IGI_M1_ctg13284_29	-	-	-	HGT confirmed by PCR	-	-	-	?	-	Supplementary information for Table 24. Probable vertebrate-specific horizontal gene transfers in the human genome. A. Set of 113 probable vertebrate-specific horizontal acquisitions of bacterial genes.	-	-
?	Predicted oxidoreductase fused to multitransmembrane domain (bacterial homologs have oxidoreducatse domain only)	IGI_M1_ctg595_96	-	-	-	HGT confirmed by PCR	-	-	-	?	-	Supplementary information for Table 24. Probable vertebrate-specific horizontal gene transfers in the human genome. A. Set of 113 probable vertebrate-specific horizontal acquisitions of bacterial genes.	-	-
?	Predicted phosphatase (homolog of histone H2A macro domain)	IGI_M1_ctg13305_116	-	IGI_M1_ctg13305_116	-	HGT confirmed by PCR	-	phylo rejection	-	?	Table 24, confirmed by PCR	Supplementary information for Table 24. Probable vertebrate-specific horizontal gene transfers in the human genome. A. Set of 113 probable vertebrate-specific horizontal acquisitions of bacterial genes.	-	-
?	putative N-acetylneuraminate lyase	-	IGI_M1_ctg14250_124 or CRA|hCP41632	-	-	-	ambiguous	-	-	?	-	-	in Suppl table 1 in Salzberg, NOT conformed as HGT	in Suppl table 1 in Salzberg, confirmed as HGT
?	putative N-acetylneuraminate lyase	IGI_M1_ctg14250_20	IGI_M1_ctg14250_20 or CRA|hCP41631	-	-	HGT confirmed by PCR	confirmed	-	-	?	-	Supplementary information for Table 24. Probable vertebrate-specific horizontal gene transfers in the human genome. A. Set of 113 probable vertebrate-specific horizontal acquisitions of bacterial genes.	in Suppl table 1 in Salzberg, confirmed as HGT	-
?	putative osteoblast differentiation promoting factor	-	IGI_M1_ctg12475_149 or CRA|hCP42985	-	-	-	ambiguous	-	-	?	-	-	in Suppl table 1 in Salzberg, confirmed as HGT	in Suppl table 1 in Salzberg, NOT conformed as HGT
?	Quinone oxidoreductase	IGI_M1_ctg16537_333	-	-	-	HGT confirmed by PCR	-	-	-	?	-	Supplementary information for Table 24. Probable vertebrate-specific horizontal gene transfers in the human genome. A. Set of 113 probable vertebrate-specific horizontal acquisitions of bacterial genes.	-	-
?	Ribonucleoside-diphosphate reductase	IGI_M1_ctg13715_89	-	-	-	HGT confirmed by PCR	-	-	-	?	-	Supplementary information for Table 24. Probable vertebrate-specific horizontal gene transfers in the human genome. A. Set of 113 probable vertebrate-specific horizontal acquisitions of bacterial genes.	-	-
?	Selenophosphate synthase	IGI_M1_ctg18743_55	-	-	-	HGT confirmed by PCR	-	-	-	?	-	Supplementary information for Table 24. Probable vertebrate-specific horizontal gene transfers in the human genome. A. Set of 113 probable vertebrate-specific horizontal acquisitions of bacterial genes.	-	-
?	sirtuin type 5	IGI_M1_ctg12483_8	IGI_M1_ctg12483_8 or CRA|hCP1642938	-	-	HGT not confirmed by PCR	ambiguous	-	-	?	-	Supplementary information for Table 24. Probable vertebrate-specific horizontal gene transfers in the human genome. B. The list of 110 genes initially considered to be candidates for horizontal gene transfer, but later determined not to be.	in Suppl table 1 in Salzberg, confirmed as HGT	in Suppl table 1 in Salzberg, NOT conformed as HGT
?	Surfactant protein B, adenylosuccinate lyase	gi7705660	-	-	-	HGT confirmed by PCR	-	-	-	?	-	Supplementary information for Table 24. Probable vertebrate-specific horizontal gene transfers in the human genome. A. Set of 113 probable vertebrate-specific horizontal acquisitions of bacterial genes.	-	-
?	Thiol-disulfide isomerase	IGI_M1_ctg12824_124	-	-	-	HGT confirmed by PCR	-	-	-	?	-	Supplementary information for Table 24. Probable vertebrate-specific horizontal gene transfers in the human genome. A. Set of 113 probable vertebrate-specific horizontal acquisitions of bacterial genes.	-	-
?	Triacylglycerol lipase	IGI_M1_ctg14293_4	-	-	-	HGT confirmed by PCR	-	-	-	?	-	Supplementary information for Table 24. Probable vertebrate-specific horizontal gene transfers in the human genome. A. Set of 113 probable vertebrate-specific horizontal acquisitions of bacterial genes.	-	-
?	Unknown	-	IGI_M1_ctg15179_20 or CRA|hCP34420	-	-	-	ambiguous	-	-	?	-	-	in Suppl table 1 in Salzberg, NOT conformed as HGT	in Suppl table 1 in Salzberg, confirmed as HGT
?	Unknown	-	IGI_M1_ctg17331_30 or CRA|hCP39027	-	-	-	ambiguous	-	-	?	-	-	in Suppl table 1 in Salzberg	in Suppl table 1 in Salzberg, NOT conformed as HGT
?	Unknown	-	IGI_M1_ctg18066_4 or CRA|hCP1614688	-	-	-	ambiguous	-	-	?	-	-	in Suppl table 1 in Salzberg, NOT conformed as HGT	in Suppl table 1 in Salzberg, confirmed as HGT
?	Unknown	-	IGI_M1_ctg18867_5 or CRA|hCP47477	-	-	-	ambiguous	-	-	?	-	-	in Suppl table 1 in Salzberg, NOT conformed as HGT	in Suppl table 1 in Salzberg, confirmed as HGT
?	Unknown	-	CRA|hCP1625773	-	-	-	confirmed	-	-	?	-	-	in Suppl table 1 in Salzberg, confirmed as HGT	-
?	unknown (bacteria: acyl-CoA thioesterase)	IGI_M1_ctg13459_1	IGI_M1_ctg13459_1 or CRA|hCP46381	-	ctg13459_1	HGT confirmed by PCR	confirmed	-	confirmed	?	-	Supplementary information for Table 24. Probable vertebrate-specific horizontal gene transfers in the human genome. A. Set of 113 probable vertebrate-specific horizontal acquisitions of bacterial genes.	in Suppl table 1 in Salzberg, confirmed as HGT	-
?	Unknown (bacteria: amiB)	IGI_M1_ctg19241_70	IGI_M1_ctg19241_70	-	-	HGT not confirmed by PCR	confirmed	-	-	?	-	Supplementary information for Table 24. Probable vertebrate-specific horizontal gene transfers in the human genome. B. The list of 110 genes initially considered to be candidates for horizontal gene transfer, but later determined not to be.	in Suppl table 1 in Salzberg, confirmed as HGT	-
?	Unknown (bacteria: comEA-related protein)	-	CRA|hCP33962	-	-	-	confirmed	-	-	?	-	-	in Suppl table 1 in Salzberg, confirmed as HGT	-
?	Unknown (bacteria: non F)	-	CRA|hCP36247	-	-	-	confirmed	-	-	?	-	-	in Suppl table 1 in Salzberg, confirmed as HGT	-
?	Unknown (bacteria: penicillin-binding protein AMPh)	-	CRA|hCP1638687	-	-	-	confirmed	-	-	?	-	-	in Suppl table 1 in Salzberg, confirmed as HGT	-
?	Unknown (bacteria: putative sodium bile acid symporter)	-	CRA|hCP48817	-	-	-	confirmed	-	-	?	-	-	in Suppl table 1 in Salzberg, confirmed as HGT	-
ENSG00000001626	cystic fibrosis transmembrane conductance regulator (ATP-binding cassette sub-family C, member 7)	-	-	-	-	-	-	-	-	discover	-	-	-	-
ENSG00000006747	scinderin	-	-	-	-	-	-	-	-	discover	-	-	-	-
ENSG00000008086	cyclin-dependent kinase-like 5	-	-	-	-	-	-	-	-	discover	-	-	-	-
ENSG00000066813	acyl-CoA synthetase medium-chain family member 2B	-	-	-	-	-	-	-	-	discover	-	-	-	-
ENSG00000067334	deoxynucleotidyltransferase, terminal, interacting protein 2	-	-	-	-	-	-	-	-	discover	-	-	-	-
ENSG00000070269	C14orf101	-	-	-	-	-	-	-	-	discover	-	-	-	-
ENSG00000071794	helicase-like transcription factor	-	-	-	-	-	-	-	-	discover	-	-	-	-
ENSG00000072609	checkpoint with forkhead and ring finger domains, E3 ubiquitin protein ligase	-	-	-	-	-	-	-	-	discover	-	-	-	-
ENSG00000081014	adaptor-related protein complex 4, epsilon 1 subunit	-	-	-	-	-	-	-	-	discover	-	-	-	-
ENSG00000089472	hephaestin	-	-	-	-	-	-	-	-	discover	-	-	-	-
ENSG00000101448	epididymal peptidase inhibitor	-	-	-	-	-	-	-	-	discover	-	-	-	-
ENSG00000102794	immunoresponsive 1 homolog (mouse)	-	-	-	-	-	-	-	-	discover	-	-	-	-
ENSG00000102805	ceroid-lipofuscinosis, neuronal 5	-	-	-	-	-	-	-	-	discover	-	-	-	-
ENSG00000103811	cathepsin H	-	-	-	-	-	-	-	-	discover	-	-	-	-
ENSG00000103888	KIAA1199	-	-	-	-	-	-	-	-	discover	-	-	-	-
ENSG00000104312	receptor-interacting serine-threonine kinase 2	-	-	-	-	-	-	-	-	discover	-	-	-	-
ENSG00000104368	plasminogen activator, tissue	-	-	-	-	-	-	-	-	discover	-	-	-	-
ENSG00000104951	interleukin 4 induced 1	-	-	-	-	-	-	-	-	discover	-	-	-	-
ENSG00000105227	periaxin	-	-	-	-	-	-	-	-	discover	-	-	-	-
ENSG00000105851	phosphatidylinositol-4,5-bisphosphate 3-kinase, catalytic subunit gamma	-	-	-	-	-	-	-	-	discover	-	-	-	-
ENSG00000115758	ornithine decarboxylase 1	-	-	-	-	-	-	-	-	discover	-	-	-	-
ENSG00000116721	PRAME family member 1	-	-	-	-	-	-	-	-	discover	-	-	-	-
ENSG00000116726	PRAME family member 12	-	-	-	-	-	-	-	-	discover	-	-	-	-
ENSG00000117115	peptidyl arginine deiminase, type II	-	-	-	-	-	-	-	-	discover	-	-	-	-
ENSG00000117724	centromere protein F, 350/400kDa	-	-	-	-	-	-	-	-	discover	-	-	-	-
ENSG00000121988	zinc finger, RAN-binding domain containing 3	-	-	-	-	-	-	-	-	discover	-	-	-	-
ENSG00000122861	plasminogen activator, urokinase	-	-	-	-	-	-	-	-	discover	-	-	-	-
ENSG00000124942	AHNAK nucleoprotein	-	-	-	-	-	-	-	-	discover	-	-	-	-
ENSG00000125458	5', 3'-nucleotidase, cytosolic	-	-	-	-	-	-	-	-	discover	-	-	-	-
ENSG00000130377	acyl-CoA synthetase bubblegum family member 2	-	-	-	-	-	-	-	-	discover	-	-	-	-
ENSG00000133246	PML-RARA regulated adaptor molecule 1	-	-	-	-	-	-	-	-	discover	-	-	-	-
ENSG00000133561	GTPase, IMAP family member 6	-	-	-	-	-	-	-	-	discover	-	-	-	-
ENSG00000133574	GTPase, IMAP family member 4	-	-	-	-	-	-	-	-	discover	-	-	-	-
ENSG00000135048	transmembrane protein 2	-	-	-	-	-	-	-	-	discover	-	-	-	-
ENSG00000136059	villin-like	-	-	-	-	-	-	-	-	discover	-	-	-	-
ENSG00000136153	LIM domain 7	-	-	-	-	-	-	-	-	discover	-	-	-	-
ENSG00000136830	family with sequence similarity 129, member B	-	-	-	-	-	-	-	-	discover	-	-	-	-
ENSG00000137497	nuclear mitotic apparatus protein 1	-	-	-	-	-	-	-	-	discover	-	-	-	-
ENSG00000137628	DEAD (Asp-Glu-Ala-Asp) box polypeptide 60	-	-	-	-	-	-	-	-	discover	-	-	-	-
ENSG00000138075	ATP-binding cassette, sub-family G (WHITE), member 5	-	-	-	-	-	-	-	-	discover	-	-	-	-
ENSG00000138658	chromosome 4 open reading frame 21	-	-	-	-	-	-	-	-	discover	-	-	-	-
ENSG00000140718	fat mass and obesity associated	-	-	-	-	-	-	-	-	discover	-	-	-	-	as hypothesised for example by Sanchez-Pulido L and MA Andrade-Navarro (2007). The FTO (fat mass and obesity associated) gene codes for a novel member of the non-heme dioxygenase superfamily. BMC Biochemistry 8: 23, and by Fredriksson, R et al. (2008). The obesity gene, FTO, is of ancient origin, up-regulated during food deprivation and expressed in neurons of feeding-related nuclei of the brain.…
ENSG00000141337	arylsulfatase G	-	-	-	-	-	-	-	-	discover	-	-	-	-
ENSG00000142619	peptidyl arginine deiminase, type III	-	-	-	-	-	-	-	-	discover	-	-	-	-
ENSG00000142623	peptidyl arginine deiminase, type I	-	-	-	-	-	-	-	-	discover	-	-	-	-
ENSG00000142920	arginine decarboxylase	-	-	-	-	-	-	-	-	discover	-	-	-	-
ENSG00000143921	ATP-binding cassette, sub-family G (WHITE), member 8	-	-	-	-	-	-	-	-	discover	-	-	-	-
ENSG00000143951	WD repeat containing planar cell polarity effector	-	-	-	-	-	-	-	-	discover	-	-	-	-
ENSG00000145439	carbonyl reductase 4	-	-	-	-	-	-	-	-	discover	-	-	-	-
ENSG00000145555	myosin X	-	-	-	-	-	-	-	-	discover	-	-	-	-
ENSG00000146282	arginyl-tRNA synthetase 2, mitochondrial	-	-	-	-	-	-	-	-	discover	-	-	-	-
ENSG00000147324	malignant fibrous histiocytoma amplified sequence 1	-	-	-	-	-	-	-	-	discover	-	-	-	-
ENSG00000148180	gelsolin	-	-	-	-	-	-	-	-	discover	-	-	-	-
ENSG00000148219	astrotactin 2	-	-	-	-	-	-	-	-	discover	-	-	-	-
ENSG00000148288	globoside alpha-1,3-N-acetylgalactosaminyltransferase 1	-	-	-	-	-	-	-	-	discover	-	-	-	-
ENSG00000148444	COMM domain containing 3	-	-	-	-	-	-	-	-	discover	-	-	-	-
ENSG00000152291	trans-golgi network protein 2	-	-	-	-	-	-	-	-	discover	-	-	-	-
ENSG00000153093	acyl-CoA oxidase-like	-	-	-	-	-	-	-	-	discover	-	-	-	-
ENSG00000153391	INO80 complex subunit C	-	-	-	-	-	-	-	-	discover	-	-	-	-
ENSG00000154122	ankylosis, progressive homolog (mouse)	-	-	-	-	-	-	-	-	discover	-	-	-	-
ENSG00000155096	antizyme inhibitor 1	-	-	-	-	-	-	-	-	discover	-	-	-	-
ENSG00000156110	adenosine kinase	-	-	-	-	-	-	-	-	discover	-	-	-	-
ENSG00000156239	N-6 adenine-specific DNA methyltransferase 1 (putative)	-	-	-	-	-	-	-	-	discover	-	-	-	-
ENSG00000157358	PRAME family member 15	-	-	-	-	-	-	-	-	discover	-	-	-	-
ENSG00000159339	peptidyl arginine deiminase, type IV	-	-	-	-	-	-	-	-	discover	-	-	-	-
ENSG00000162669	HFM1, ATP-dependent DNA helicase homolog (S. cerevisiae)	-	-	-	-	-	-	-	-	discover	-	-	-	-
ENSG00000163633	chromosome 4 open reading frame 36	-	-	-	-	-	-	-	-	discover	-	-	-	-
ENSG00000164291	arylsulfatase family, member K	-	-	-	-	-	-	-	-	discover	-	-	-	-
ENSG00000167720	serine racemase	-	-	-	-	-	-	-	-	discover	-	-	-	-
ENSG00000168454	thioredoxin domain containing 2 (spermatozoa)	-	-	-	-	-	-	-	-	discover	-	-	-	-
ENSG00000169021	ubiquinol-cytochrome c reductase, Rieske iron-sulfur polypeptide 1	-	-	-	-	-	-	-	-	discover	-	-	-	-
ENSG00000169876	mucin 17, cell surface associated	-	-	-	-	-	-	-	-	discover	-	-	-	-
ENSG00000170222	ADP-ribose/CDP-alcohol diphosphatase, manganese-dependent	-	-	-	-	-	-	-	-	discover	-	-	-	-
ENSG00000171115	GTPase, IMAP family member 8	-	-	-	-	-	-	-	-	discover	-	-	-	-
ENSG00000171487	NLR family, pyrin domain containing 5	-	-	-	-	-	-	-	-	discover	-	-	-	-
ENSG00000171533	microtubule-associated protein 6	-	-	-	-	-	-	-	-	discover	-	-	-	-
ENSG00000172594	sphingomyelin phosphodiesterase, acid-like 3A	-	-	-	-	-	-	-	-	discover	-	-	-	-
ENSG00000172757	cofilin 1 (non-muscle)	-	-	-	-	-	-	-	-	discover	-	-	-	-
ENSG00000173124	chromosome 10 open reading frame 129	-	-	-	-	-	-	-	-	discover	-	-	-	-
ENSG00000173200	poly (ADP-ribose) polymerase family, member 15	-	-	-	-	-	-	-	-	discover	-	-	-	-
ENSG00000173230	golgin B1	-	-	-	-	-	-	-	-	discover	-	-	-	-
ENSG00000174611	kyphoscoliosis peptidase	-	-	-	-	-	-	-	-	discover	-	-	-	-
ENSG00000175573	chromosome 11 open reading frame 68	-	-	-	-	-	-	-	-	discover	-	-	-	-
ENSG00000175868	calcitonin-related polypeptide beta	-	-	-	-	-	-	-	-	discover	-	-	-	-
ENSG00000177181	ribosomal modification protein rimK-like family member A	-	-	-	-	-	-	-	-	discover	-	-	-	-
ENSG00000179144	GTPase, IMAP family member 7	-	-	-	-	-	-	-	-	discover	-	-	-	-
ENSG00000179832	HEATR7A	-	-	-	-	-	-	-	-	discover	-	-	-	-
ENSG00000181143	mucin 16, cell surface associated	-	-	-	-	-	-	-	-	discover	-	-	-	-
ENSG00000181333	hephaestin-like 1	-	-	-	-	-	-	-	-	discover	-	-	-	-
ENSG00000182272	beta-1,4-N-acetyl-galactosaminyl transferase 4	-	-	-	-	-	-	-	-	discover	-	-	-	-
ENSG00000182330	PRAME family member 8	-	-	-	-	-	-	-	-	discover	-	-	-	-
ENSG00000182919	chromosome 11 open reading frame 54	-	-	-	-	-	-	-	-	discover	-	-	-	-
ENSG00000183248	AC010336.1	-	-	-	-	-	-	-	-	discover	-	-	-	-
ENSG00000185567	AHNAK nucleoprotein 2	-	-	-	-	-	-	-	-	discover	-	-	-	-
ENSG00000185958	family with sequence similarity 186, member A	-	-	-	-	-	-	-	-	discover	-	-	-	-
ENSG00000187553	cytochrome P450, family 26, subfamily C, polypeptide 1	-	-	-	-	-	-	-	-	discover	-	-	-	-
ENSG00000188280	AC007731.1	-	-	-	-	-	-	-	-	discover	-	-	-	-
ENSG00000196329	GTPase, IMAP family member 5	-	-	-	-	-	-	-	-	discover	-	-	-	-
ENSG00000196333	AL158821.1	-	-	-	-	-	-	-	-	discover	-	-	-	-
ENSG00000197632	serpin peptidase inhibitor, clade B (ovalbumin), member 2	-	-	-	-	-	-	-	-	discover	-	-	-	-
ENSG00000204478	PRAME family member 20	-	-	-	-	-	-	-	-	discover	-	-	-	-
ENSG00000204486	PRAME family member 21	-	-	-	-	-	-	-	-	discover	-	-	-	-
ENSG00000204501	PRAME family member 9	-	-	-	-	-	-	-	-	discover	-	-	-	-
ENSG00000204502	PRAME family member 5	-	-	-	-	-	-	-	-	discover	-	-	-	-
ENSG00000204510	PRAME family member 7	-	-	-	-	-	-	-	-	discover	-	-	-	-
ENSG00000204513	PRAME family member 11	-	-	-	-	-	-	-	-	discover	-	-	-	-
ENSG00000205309	5',3'-nucleotidase, mitochondrial	-	-	-	-	-	-	-	-	discover	-	-	-	-
ENSG00000205944	deleted in azoospermia 2	-	-	-	-	-	-	-	-	discover	-	-	-	-
ENSG00000212857	AL356585.1	-	-	-	-	-	-	-	-	discover	-	-	-	-
ENSG00000212907	mitochondrially encoded NADH dehydrogenase 4L	-	-	-	-	-	-	-	-	discover	-	-	-	-
ENSG00000213203	GTPase, IMAP family member 1	-	-	-	-	-	-	-	-	discover	-	-	-	-
ENSG00000215009	acyl-CoA synthetase medium-chain family member 4	-	-	-	-	-	-	-	-	discover	-	-	-	-
ENSG00000216937	coiled-coil domain containing 7	-	-	-	-	-	-	-	-	discover	-	-	-	-
ENSG00000225614	zinc finger protein 469	-	-	-	-	-	-	-	-	discover	-	-	-	-
ENSG00000229571	WI2-2994D6.2	-	-	-	-	-	-	-	-	discover	-	-	-	-
ENSG00000232423	PRAME family member 6	-	-	-	-	-	-	-	-	discover	-	-	-	-
ENSG00000232774	RP11-47I22.3	-	-	-	-	-	-	-	-	discover	-	-	-	-
ENSG00000237515	shisa homolog 9 (Xenopus laevis)	-	-	-	-	-	-	-	-	discover	-	-	-	-
ENSG00000240563	LINE-1 type transposase domain containing 1	-	-	-	-	-	-	-	-	discover	-	-	-	-
ENSG00000242265	paternally expressed 10	-	-	-	-	-	-	-	-	discover	-	-	-	-
ENSG00000243073	PRAME family member 4	-	-	-	-	-	-	-	-	discover	-	-	-	-
ENSG00000243978	retrotransposon gag domain containing 1	-	-	-	-	-	-	-	-	discover	-	-	-	-
ENSG00000253327	RAD21-AS1	-	-	-	-	-	-	-	-	discover	-	-	-	-
ENSG00000254656	retrotransposon-like 1	-	-	-	-	-	-	-	-	discover	-	-	-	-
ENSG00000256062	ABO blood group (transferase A, alpha 1-3-N-acetylgalactosaminyltransferase; transferase B, alpha 1-3-galactosyltransferase)	-	-	-	-	-	-	-	-	discover	-	-	-	-	as hypothesised for example by Brew K et al. (2010). Family 6 glycosyltransferases in vertebrates and bacteria: inactivation and horizontal gene transfer may enhance mutualism between vertebrates and bacteria. J. Biol. Chem. 285:37121.
ENSG00000260383	HEATR7A	-	-	-	-	-	-	-	-	discover	-	-	-	-
ENSG00000263074	arylsulfatase G	-	-	-	-	-	-	-	-	discover	-	-	-	-
ENSG00000265203	retinol binding protein 3, interstitial	-	-	-	-	-	-	-	-	discover	-	-	-	-
		discover								128
		re-claim								6
		confirm								11
		reject								94
		deleted								5
		?								119
		No. of genes discovered as HGTs in this analysis								128
		No. of genes confirmed and re-claimed as HGTs in this analysis								17
		No. of genes rejected as HGTs in this analysis								94
		No. of genes deleted from the current databases								5
		No. of genes without correspondence								119
